# Supplementary material for: Associations between gut microbiome and circulating cytokines: a cross-sectional analysis in the FINRISK 2002 population cohort
Source: Gut Pathog. 2025 Aug 26;17:66. doi: 10.1186/s13099-025-00742-z (PMC12379326; doi:10.1186/s13099-025-00742-z)
Supplement: Supplementary file 2 — Supplementary Material 2 [file 13099_2025_742_MOESM2_ESM.xlsx]

## Sheet: SupTable6
Title: Loadings of the first two principal components
Species	PC1	PC2
Scatocola faecipullorum	0.0207373	0.0142454
MWCK01 sp002070005	0.00139929	0.00181694
CAG-196 sp002102975	0.0192938	0.0151099
CAG-288 sp000437395	0.099907	-0.00433644
CAG-313 sp000433035	0.0686694	-0.0176283
Methanobrevibacter_A smithii_A_1169	0.127903	-0.0225813
CAG-274 sp900545305	-0.0391512	0.0132296
CAG-345 sp000433315	0.0965646	-0.00110683
CAG-302 sp000431795	0.124002	0.00454433
Desulfovibrio_R_446353 piger_A	0.0717504	0.000165087
Ellagibacter isourolithinifaciens	0.112083	0.0138535
CAG-628 sp003524085	0.123605	0.0023231
Methanobrevibacter_A smithii_A_1174	0.118474	-0.0239878
CAG-313 sp003539625	0.118638	-0.0113021
Duodenibacillus sp900542805	0.0728848	0.00684769
51-20 sp001917175	0.0205221	0.0117775
Dialister invisus	-0.0343394	-0.0159614
RUG705 sp900551455	0.135542	-0.0138631
CAG-307 sp001916215	0.0621783	0.00532531
CAG-1427 sp000435675	0.00765582	-0.0132596
Phascolarctobacterium_A faecium	0.0104452	0.00630449
Klebsiella pneumoniae_718977	0.0239392	-0.165282
CAG-710 sp000432595	0.127971	0.00952607
Akkermansia muciniphila_D_776786	0.0414588	-0.0165589
Merdousia gallistercoris	0.0745685	-0.00570885
QAKW01 sp003343605	0.0390744	-0.011833
CAG-273 sp003507395	0.103977	-0.00820391
Borkfalkia ceftriaxoniphila	0.027745	0.01045
Allisonella histaminiformans	0.0530467	0.00526305
Megasphaera_A_38685 elsdenii	0.0534248	0.0030784
Sutterella wadsworthensis_A_565869	0.0193909	0.0225618
CAG-914 sp000437895	0.11275	-0.0067986
Prevotella albensis	0.106556	0.0399691
Onthocola_B sp000437355	0.117155	0.00134232
Faecenecus gallistercoris	0.0414379	-0.00191894
Prevotella sp003447235	0.09598	0.0317817
Enterobacter_B_713587 kobei_713570	0.0188853	-0.180248
Akkermansia sp001580195	0.0332957	-0.0179124
Salmonella enterica_690914	0.0212416	-0.178051
Catenibacterium sp000437715	0.0547681	0.0156327
Prevotella copri	0.0941	0.0336157
Merdousia sp000438015	0.0740962	0.0028641
UBA6398 sp002451695	0.0855241	0.0294294
SFMI01 sp004556155	0.119508	-0.026494
Prevotella nanceiensis	0.0634519	0.0212642
CAG-873 sp001701165	0.0735958	0.00980749
Dialister hominis	0.0193084	-0.00178745
Bilophila wadsworthia	0.0183183	0.000680355
Prevotella bryantii	0.0987075	0.0373436
Lactobacillus delbrueckii	-0.00130878	-0.00504873
Sutterella wadsworthensis_A_565807	0.0372816	0.0286302
Citrobacter_A_692098 werkmanii	0.0159457	-0.168172
Klebsiella michiganensis	0.0182789	-0.160791
Cryptobacteroides sp900544195	0.101061	0.0101191
Haemophilus_D_735815 parainfluenzae_K_735055	0.047565	0.0127758
Prevotella multisaccharivorax	0.099595	0.030157
CAG-475 sp900548005	0.103458	-0.00856204
Enterobacter_B_713587 hormaechei_712820	0.0183913	-0.159395
Vagococcus_B fluvialis	0.0165374	-0.166844
Alistipes_A_871404 indistinctus	0.0375755	0.00119164
Lactococcus_A_346120 lactis_344179	0.000220417	-0.014911
Haemophilus_D_735815 parainfluenzae_K_735050	0.0475426	0.0117508
Tidjanibacter inops_A	0.0394939	0.00658396
Acinetobacter nosocomialis	0.0184152	-0.170685
Duodenibacillus intestinigallinarum	0.0332145	0.0102853
Escherichia marmotae	0.0216667	-0.160792
Mitsuokella multacida	0.0547443	-0.00211978
Prevotella fusca	0.0847963	0.0315208
Escherichia albertii	0.0198721	-0.159549
Shigella boydii	0.0191818	-0.159408
CAG-533 sp000434495	0.113269	0.00739399
Escherichia coli	0.0197691	-0.158798
Escherichia ruysiae	0.0206908	-0.157253
Clostridium_T celatum	0.0584839	0.00642462
Clostridium_T paraputrificum_208099	0.0246571	-0.0192764
Klebsiella oxytoca	0.0108385	-0.145492
Prevotella oulorum	0.0822058	0.0246228
Prevotella histicola	0.0667267	0.0204076
Shigella sonnei	0.0189672	-0.158321
Klebsiella aerogenes_724207	0.0123566	-0.153927
Dielma fastidiosa	-0.0371246	-0.0165858
UBA6984 sp003258725	0.0728432	-0.000985913
Kocuria subflava	0.0123343	-0.0122657
Cryptobacteroides sp900316045	0.0824807	0.00693209
CAG-349 sp003539515	0.0922276	-0.0132223
Aphodousia faecalis	0.0419299	-0.0112847
Enterobacter_B_713587 cloacae_713536	0.014583	-0.157708
QALA01 sp003343565	0.0969369	-0.00744838
Klebsiella ornithinolytica	0.00986912	-0.149601
Prevotella oryzae	0.0922998	0.0372206
UMGS872 sp900546275	0.0989377	-0.00251768
Haemophilus_A sputorum	0.0315226	-0.067239
Citrobacter_A_692098 amalonaticus	0.00998629	-0.163072
CAG-302 sp002375205	0.100992	-0.000553733
Phytobacter diazotrophicus	0.0158248	-0.160912
Dialister sp001553355	0.00281718	-0.00590804
Limosilactobacillus fermentum	0.0116691	-0.0367257
Scybalousia sp900543675	0.0459622	0.00262634
Actinomyces sp000220835	0.0178402	-0.00757646
Prevotella denticola	0.0852414	0.0295554
Prevotella oris	0.0704138	0.0255113
Leuconostoc_B falkenbergense	0.00257394	-0.00828458
Duodenibacillus massiliensis	0.0521635	0.021793
Alkalihalobacillus_A sp007293315	0.0126409	-0.153382
RUG13615 sp902790905	0.0635857	-0.000878618
Clostridium_P perfringens	0.032396	-0.0209722
Propionibacterium freudenreichii	-0.00184889	-0.0138532
Porphyromonas_A_859426 sp900120395	0.00923064	0.00270574
Prevotella seregens	0.0724957	0.0300249
Kluyvera cryocrescens	0.0129023	-0.149903
CAG-417 sp902791625	0.0792401	0.00238355
Parasutterella excrementihominis	-0.0120343	0.00706635
Cronobacter sakazakii	0.0133408	-0.157991
Prevotella ruminicola	0.0823433	0.0359472
Ligilactobacillus salivarius	0.0176079	-0.0159769
Victivallis lenta	0.0760698	-0.00116651
Veillonella_A parvula	0.0165586	-0.0116926
Fermentimonas massiliensis	-0.00615061	0.00591286
Prevotella melaninogenica	0.0636288	0.0295056
Prevotella dentasini	0.0682927	0.0251223
Miniphocibacter sp012841535	0.0609561	0.000405788
Terrisporobacter glycolicus_239331	0.0445964	0.00463584
UBA2730 sp900320505	0.088234	0.0049724
Prevotella saccharolytica	0.0713937	0.0272226
Cryptobacteroides sp002438635	0.0599172	0.00690445
Prevotella enoeca	0.0741316	0.0304953
QAMH01 sp003149935	0.0348626	-0.00647354
Streptococcus gordonii	0.0127407	-0.0110876
Nanosyncoccus sp007845165	0.0160168	-0.000956084
Prevotella sp900113305	0.0771434	0.0348139
Salmonella enterica_689645	0.00974233	-0.153228
Mesosutterella massiliensis	0.0078229	0.000296724
Listeria_A costaricensis	0.00647112	-0.0149711
Kluyvera ascorbata	0.0102452	-0.148018
RUG472 sp902765005	0.0911952	-0.0176762
Mixta calida	0.0114352	-0.146996
Bifidobacterium minimum	0.0261899	0.0164672
Streptococcus anginosus	0.0142635	-0.0280867
UBA6382 sp900316315	0.0757674	0.0290785
Prevotella intermedia	0.068088	0.025824
Turicimonas muris	-0.0129382	0.0160063
Caecibacter sp003467125	0.0298697	0.00482577
Parasutterella sp009767915	-0.0213462	0.0134699
Prevotella sp002251295	0.0610295	0.028509
Dialister succinatiphilus	0.0371281	-0.000374935
Staphylococcus haemolyticus_318823	0.00718123	-0.0107142
CAG-485 sp900547755	0.0290355	0.0106471
Actinomyces dentalis	0.0115745	-0.00125136
Lactobacillus gasseri_329736	0.0098215	-0.0189092
Prevotella buccae	0.0635246	0.0195811
Butyricimonas faecihominis	0.0553877	0.00718774
Slackia_A piriformis	0.0474218	0.00473813
Bifidobacterium adolescentis	0.0523985	0.0272808
Faecisoma sp000432255	0.0927163	0.00142477
Porphyromonas_A_859424 asaccharolytica	0.0162171	-0.0157639
Hornefia sp000688015	0.0170374	0.0086743
Rothia sp001808955	0.0325365	0.0019505
Clostridium_T septicum	0.0434325	0.000981738
CAG-217 sp000436335	0.0439143	0.000494921
Tractidigestivibacter sp000752675	0.0586908	0.00584869
Leclercia adecarboxylata	0.0105115	-0.139438
Erysipelatoclostridium spiroforme	-0.0449926	-0.00485797
Lancefieldella sp000564995	0.022731	-0.00979879
Pauljensenia sp000308055	0.010532	-0.00842608
Yersinia pestis	0.00746126	-0.132646
Limosilactobacillus mucosae	0.0298617	-0.0114139
51-20 sp900542055	0.0455542	0.0264717
Erysipelatoclostridium ramosum	-0.0394281	-0.0313214
Lacticaseibacillus paracasei	-0.000303272	-0.0184066
Megamonas funiformis	0.00128028	0.00324069
RUG131 sp900315885	0.0627884	0.00329538
Dialister micraerophilus	0.00721952	-0.0119576
HGM16780 sp900538765	0.0111661	0.00679982
Streptococcus sanguinis_H	0.00427743	-0.00955501
Pontibacillus_A litoralis	0.0029324	0.0107229
Prevotella scopos	0.0535156	0.0218295
UMGS1994 sp900553945	0.0828571	0.00450397
Collinsella sp000434535	0.0568708	0.0137718
Cloacibacillus evryensis	0.0275876	-0.00926569
CAG-605 sp000433475	0.0848527	0.00867263
CAG-177 sp003538135	0.0846462	-0.00419289
Streptococcus thermophilus	-0.00523365	-0.00769223
Succinivibrio sp000431835	0.0228399	0.00234446
Collinsella intestinalis	0.0378966	0.0074138
Rothia dentocariosa	0.0129503	-0.00862399
UBA7741 sp900314495	0.0500004	-0.00495159
Prevotella sp902801425	0.0675607	0.0285654
Adlercreutzia equolifaciens	-0.0210928	-0.00127242
Andreesenia angusta	0.0112562	-0.121788
Haemophilus_D_734546 influenzae_F_734544	0.0205583	-0.00346371
CAG-1000 sp902764145	0.0777552	0.00122952
Desulfovibrio_R_446353 faecigallinarum	0.0362166	0.00583239
Paramuribaculum sp000431155	0.00599355	-0.00154834
Enterobacter_B_725000 lignolyticus	0.00917573	-0.14059
Prevotella sp900119285	0.0686715	0.0345112
UBA738 sp004557735	0.0896594	-0.00244411
Prevotella bergensis	0.053816	0.0139211
CAG-269 sp000431335	0.043887	0.0111681
Streptococcus sp001578805	0.00466147	-0.0121813
UBA6448 sp012799635	0.0818427	0.000743341
Pluralibacter gergoviae	0.00693988	-0.136818
CAG-873 sp004553485	0.0617771	-0.00864968
UBA9715 sp902788545	0.0440874	0.00541378
SDRW01 sp007845485	0.00871664	-0.00438937
Spiro-10 sp004294945	0.00776084	5.22895e-06
Corynebacterium durum	0.0121455	-0.0117409
Prevotella aurantiaca	0.0515301	0.0155097
Bifidobacterium subtile	0.0311135	0.0159287
CAG-1427 sp000435475	0.0269415	-0.000632478
GCA-900066495 sp900066495	0.0455423	0.00141996
Bifidobacterium angulatum	0.0488583	0.0231819
Scardovia wiggsiae	0.0014207	-0.00705458
Bifidobacterium dentium	0.0484777	0.00584211
CAG-977 sp000434295	0.0153544	0.0246328
Cryptobacteroides sp002472565	0.0697946	0.00773631
Akkermansia glycaniphila	0.0185192	-0.016674
Streptococcus gallolyticus	0.00175898	-0.0198834
Eubacterium_B sulci	0.0264881	-0.00408273
UBA1259 sp900320065	0.0630124	0.00251511
Catenibacterium mitsuokai	0.0567608	0.00544019
Coprosoma sp000432855	0.0633951	-0.00232965
Prevotella nigrescens	0.054368	0.00710647
UBA636 sp900546285	0.0662726	0.00601804
Alistipes_A_871404 ihumii	0.0143098	0.00679454
Merdousia sp900546565	0.0713898	-0.00527814
Succinivibrio hippei_A	0.0621188	0.00359641
Lactococcus_A_346120 hircilactis	-0.0129875	-0.00912896
Cryptobacteroides sp000435075	0.0716396	0.0168591
Limimorpha sp900318085	0.0534287	0.0148927
Phascolarctobacterium_A sp900545025	0.0264643	0.00805324
Hafnia proteus	0.00729289	-0.125698
Ileibacterium valens	0.0159214	0.00518175
Phil1 sp002069725	0.0753376	-0.017754
RUG13038 sp902785135	0.0699598	0.00493758
Saccharimonas aalborgensis	0.0156446	-0.0124076
Peptoniphilus_B_226777 sp000478985	0.0350421	-0.00952857
SFLA01 sp004553575	0.078728	-0.00103381
Adlercreutzia caecimuris	-0.0134458	-0.00106768
UBA6857 sp902792985	0.0548338	-0.00334489
UBA11452 sp002069785	0.0121731	0.00144812
Fenollaria massiliensis	0.00669286	-0.0174705
PeH17 sp000435055	0.0753368	-0.0136578
Collinsella stercoris	0.0499027	0.0108197
Neobacillus bataviensis_296437	-0.0101667	-0.00952647
Pauljensenia turicensis	0.0329669	-0.0155427
Granulicatella adiacens	0.00104068	-0.0106647
Aggregatibacter aphrophilus	0.0190644	0.000727963
Kandleria vitulina	0.0333555	0.00533038
Prevotella oralis	0.0659755	0.0274196
Actinomyces oris_A_386611	0.0234246	-0.0163009
D16-34 sp009911635	0.0147172	-0.0280755
Bifidobacterium choerinum	0.0286878	0.0135798
Chryseobacterium gallinarum	0.0146989	0.012991
Porphyromonas_A_859424 sp001552775	0.0174851	0.0025774
Streptococcus oralis_E_351036	0.00711773	-0.0150498
Petrimonas mucosa	0.0289297	0.0159366
Pauljensenia pyogenes_A	0.00796077	-0.0086038
Pauljensenia sp000185285	0.0158341	-0.0127494
Lactobacillus helveticus	-0.00681038	-0.00964373
Aeromonas salmonicida_667586	0.0142002	-0.0208709
Senegalimassilia faecalis	0.0712427	0.00609612
Streptococcus intermedius	0.00702802	-0.022228
Bifidobacterium bifidum	0.0257109	0.0140769
Cryptobacteroides sp900317925	0.067088	0.00922029
Bifidobacterium globosum	0.0245672	0.00641509
Actinomyces johnsonii	0.0231154	-0.0174747
Enterococcus_A sp902706605	-0.0124041	-0.0170275
Bifidobacterium saguini	0.0294855	0.0186095
Kosakonia sacchari	0.00629866	-0.132956
Onthenecus sp900199405	0.0753799	-0.0060539
Bifidobacterium sp012932365	0.0260959	0.0190741
Streptococcus orisratti	0.00162533	-0.00949473
Sutterella parvirubra	0.0117699	0.0252871
CCUG-7971 spG000499525	0.0428605	0.00463451
Yersinia enterocolitica	0.00530893	-0.118875
Parascardovia denticolens	0.0144973	-0.00731776
Romboutsia_D sp000686145	0.0435185	0.00350074
Lautropia mirabilis	0.0163497	0.00105421
Enterococcus_B durans	-0.0150622	-0.0268737
Porphyromonas_A_859426 somerae	-0.00178892	-0.00900835
Alloprevotella sp004555425	0.0691935	0.0118777
UBA3789 sp902780585	0.071035	0.00394513
Eubacterium_R sp000436835	0.0408936	0.00714916
Olsenella_G urininfantis	0.0421368	-0.00259347
Bifidobacterium pullorum_B_388333	0.0283799	0.0138404
Anaeroglobus micronuciformis	0.0083308	-0.00327285
CAG-1000 sp902778125	0.0733542	-0.00129284
Coprenecus sp900544175	0.033207	0.0125875
Romboutsia_D lituseburensis	0.0437408	0.00449377
Clostridium_T isatidis	0.0351982	0.00131198
Collinsella phocaeensis	0.0505759	0.00817411
Streptococcus pneumoniae	-0.00294428	-0.0105323
DTU053 sp001512765	0.0624282	-0.0125325
Bifidobacterium cuniculi	0.0275959	0.0136757
Bifidobacterium eulemuris	0.0282056	0.0178036
Porphyromonas_A_859426 sp001808555	0.00249059	-0.00386589
Propionibacterium acidifaciens	0.010892	-0.00314876
Trabulsiella odontotermitis	0.00626237	-0.128219
Galliscardovia tissieri	0.0288464	0.0154492
Bulleidia moorei	0.0366042	-0.00578793
Peptidiphaga sp000466165	0.00851566	-0.00654709
Streptococcus cristatus_B_353950	0.00120491	-0.0105145
Campylobacter_B hominis	0.0240308	-4.6703e-05
Porphyromonas_A_859424 endodontalis	0.0112012	0.00041339
Pelethenecus faecipullorum	0.0176192	-0.00794051
UBA5809 sp002417965	0.0110929	-0.002137
Streptococcus infantis	0.00890561	-0.00738724
Enteromonas sp002321395	0.0590768	-0.00134077
Desulfovibrio_R_446353 fairfieldensis	0.0281682	-0.00162744
Eubacterium_M brachy	0.0196544	-0.00966188
Actinomyces massiliensis	0.0208837	-0.00935581
Bulleidia extructa	0.0101699	-0.000646866
Clostridium_T sartagoforme_A	0.0303578	0.00294519
Veillonella_A montpellierensis	0.00537642	-0.000951907
NK4A144 sp000622025	0.0252827	0.0102568
Bifidobacterium scardovii	0.0260648	0.0155834
Streptococcus parasanguinis	0.00216175	0.00040388
UBA1248 sp902762505	0.0410726	0.000824296
Bifidobacterium gallicum	0.0292771	0.0125331
Bifidobacterium callitrichos	0.0304067	0.0158188
Bifidobacterium breve	0.0209963	0.0164428
Lactobacillus acidophilus	-0.0021228	-0.00850817
RUG12438 sp902801685	0.0559051	0.00327978
Enterococcus_A gilvus	-0.00129604	-0.00268391
Alloprevotella sp003859795	0.0262799	0.0155576
Bifidobacterium tsurumiense	0.0242134	0.0151102
CAG-314 sp900551395	0.037738	-0.00295431
Anaeroglobus geminatus	-0.01568	-0.0122282
UBA6382 sp002439755	0.0372743	0.0122368
Bifidobacterium choloepi	0.0231131	0.0127925
Clostridium_T beijerinckii	0.0289588	-0.000177537
Clostridium_T baratii	0.0331842	-0.000657838
UBA1213 sp900322145	0.0259881	-0.00666682
Lacticaseibacillus daqingensis	0.00335568	-0.00312126
Capnocytophaga sp000466425	-0.0243643	0.00820017
Collinsella aerofaciens_F	0.0500683	0.0134193
Porphyromonas_A_859423 sp000768875	-0.0106482	0.0069142
Pauljensenia hongkongensis	0.0115179	-0.00692004
Porphyromonas_A_859423 sp000769075	0.021913	-0.00364953
Haemophilus_D_734546 influenzae_F_734243	0.0161202	-0.00316808
Cryptobacteroides sp009774765	0.0116825	0.00537097
Calidifontibacillus azotoformans	-0.0142093	-0.00961773
Megasphaera_A_38685 massiliensis	0.0173837	-0.000157217
Bifidobacterium animalis	0.0307045	-0.00896039
Collinsella aerofaciens_E	0.0508076	0.0137268
Onthovivens sp900540365	0.0278685	-4.91948e-05
Alloscardovia criceti	0.0287983	0.000390487
Romboutsia_B maritimum	0.031652	0.000519536
Bulleidia intestinalis	0.0360048	0.00310299
Clostridioides_A mangenotii	0.0300385	-0.00185869
Enterococcus_E cecorum	-0.0101144	-0.0186466
Atopobium minutum	0.0161608	-0.00572889
UBA5026 sp900546745	0.0561156	0.00421403
UBA71 sp006954425	0.015225	-0.00286228
Scatavimonas merdipullorum	-0.00173549	-0.00844804
Succiniclasticum sp900315805	0.0265204	-8.01081e-05
Anaeroglobus vaginalis	0.0365103	-0.0056682
JAAZBI01 sp012513875	0.050189	0.00127971
Yokenella regensburgei	0.00463838	-0.118062
Firm-16 sp001604185	0.00275935	-0.00819885
QWKK01 sp009911695	0.00629109	-0.0236806
Actinomyces gerencseriae	0.0139097	-0.00896262
Atlantibacter hermannii	0.00663218	-0.113312
Porphyromonas_A_859426 canoris	-0.00211122	0.00498917
Alloscardovia omnicolens	0.0170944	-0.000662355
WRKY01 sp009777895	0.0575319	-0.0102587
Eggerthia catenaformis	0.0244251	-0.00826272
Slackia_A isoflavoniconvertens	0.0620812	0.00966195
Phascolarctobacterium_A succinatutens	0.0372689	0.0134253
Paraclostridium bifermentans_A_255357	0.0322554	-0.000237031
ELB16-189 sp001567185	0.00618636	-0.102021
Limosilactobacillus vaginalis	0.00760415	-0.08612
Cloacibacillus porcorum	0.0231368	-0.016418
Lelliottia sp000016325	0.00370152	-0.108971
Prevotella sp002251435	0.0540912	0.0248913
Clostridium_T disporicum_203974	0.0395178	2.27403e-05
RUG11894 sp902773665	0.0600795	-0.00937483
Prevotella micans	0.0500953	0.0229241
Trueperella pyogenes	0.0190759	-0.011043
Petrimonas sp012728465	-0.00289438	-0.00468305
Collinsella vaginalis	0.038607	-0.000209255
Necropsobacter massiliensis	0.0088289	-0.0139312
Enteroscipio sp000270285	-0.0165394	-0.00807149
Christensenella intestinihominis	0.0585551	-0.01319
Inconstantimicrobium porci	0.0117367	0.00809747
Bifidobacterium mongoliense	0.0236439	0.00833601
Spyradenecus sp004555175	0.0529831	0.000585208
Cryptobacteroides sp902785575	0.0593298	0.00463371
Coprocola sp000364165	-0.0164336	-0.00243817
Bifidobacterium longum	0.0151266	0.0185145
DTU089 sp002069015	0.051778	-0.00874209
Porphyromonas_A_859423 gingivalis	0.0113051	0.00772354
Enteromonas sp002472275	0.00808989	-0.00237511
Cryptobacteroides sp002438805	0.0522418	0.00708824
Clostridium_AA polynesiense	-0.00782913	-0.0108155
Fimenecus sp000432435	0.0328586	0.00452374
Cryptobacteroides sp900318955	0.049442	0.00871759
H1 sp001653155	-0.00227865	0.00427688
Desulfovibrio_R_446353 desulfuricans_A_446137	0.0230521	-0.00334669
Anaerofustis stercorihominis	0.00145775	-0.00895212
Fannyhessea vaginae	0.0090545	0.00415116
Streptococcus agalactiae	-0.00615707	-0.0157075
Streptococcus salivarius_347002	0.00735593	-0.00208992
Parasutterella gallistercoris	-0.0234675	0.00670472
Alloprevotella rava	0.0261356	0.0172449
Paraeggerthella hongkongensis_A_404294	0.00637595	-0.00912226
Faecalibaculum rodentium	0.0206325	0.00717883
Nanogingivalis sp010014525	-0.0331918	0.00773712
UBA11471 sp000434215	0.0224781	0.0137932
Pauljensenia odontolytica_A	0.0228876	-0.00742374
Barb7 sp010500925	0.0173322	0.013256
UBA1394 sp900066845	0.032352	0.00242621
Thermophilibacter avicola	0.0389051	0.00371318
Peptacetobacter hiranonis	0.00276574	-0.00601281
Olegusella massiliensis	0.0105286	0.00323029
Bacilliculturomica massiliensis	0.00705838	-0.0123929
Lamprocystis purpurea	0.0071883	-0.105703
Enterococcus_A avium	-0.00576	-0.00793381
YIM-78166 sp004522215	0.00328836	-0.109728
Varibaculum timonense_A	0.00456827	-0.0169094
Pseudoscardovia radai	0.0219025	0.011004
RUG13077 sp902785485	0.0508845	-0.0089269
Prevotella pectinovora	0.0576947	0.0261652
Actinomyces graevenitzii	0.015903	-0.00333131
Desulfovibrio_R_446353 desulfuricans_A_446139	0.0230487	-0.0020389
Parvimonas micra	0.0121346	-0.00798257
Ornithospirochaeta sp002452215	0.0418506	-0.00191993
Bifidobacterium asteroides	0.0174108	0.0136952
Enterococcus_G italicus	-0.0157983	-0.0212863
UBA5905 sp002437905	0.0750949	-0.00865241
Bifidobacterium swidsinskii	0.00357896	0.00175365
Clostridium_T butyricum	0.0229452	0.00230401
Enterococcus_E columbae	-0.0118814	-0.0064947
Prevotella sp900315745	0.0334288	0.0142641
Neisseria cinerea	-0.0147427	-0.0123884
Limicola sp002160065	0.0348336	0.00101587
Fimenecus sp900315985	0.0580908	-0.00606974
CAJLXD01 sp900551585	0.0262689	0.0170297
Acidaminococcus intestini	0.0246399	-0.000506847
Lactococcus_A_343473 garvieae_343446	-0.00914436	-0.00636101
F0058 sp000768855	-0.0156998	-0.000570379
Bact-08 sp001603425	0.0073111	0.00349573
UBA644 sp002299265	0.0682708	-0.00243423
Floccifex porci	0.0448529	0.00243794
Ruminococcus_D bicirculans	0.00516855	0.0133272
Bifidobacterium aemilianum	0.0190581	0.0157798
Peptoniphilus_E sp000952975	0.016985	0.00741615
UBA4248 sp004554395	0.0306374	0.000164379
Paratractidigestivibacter faecalis	0.0693705	0.00909224
Shimwellia blattae	0.00307896	-0.110343
Eggerthella lenta	-0.0424677	-0.0163007
Bibersteinia trehalosi	-0.00244358	-0.0250992
Prevotella sp000688375	0.0248292	0.0178076
Enterococcus_B faecium	0.00524279	-0.0181392
Parvibacter caecicola	0.0159293	-0.00569345
Mogibacterium timidum	0.0233523	-0.0136542
Dubosiella sp000403415	0.0140866	0.00657512
Bacteroides_H cellulosilyticus	-0.0133795	0.00245175
Bifidobacterium actinocoloniiforme	0.0168094	0.0112844
Selenomonas_B ruminantium_A	0.0135817	0.0062857
Hornefia nodata	0.00119169	-0.00805238
CAG-127 sp900319515	0.0389856	0.0110733
Peptoniphilus_C ivorii	0.00533097	-0.00183932
Odoribacter laneus	0.00152328	0.00674929
Methanomassiliicoccus_A_1637 intestinalis	0.0127041	0.00125326
Stercorousia sp001765415	0.0138159	0.0107924
Merdicola sp900552655	0.0443706	0.00916473
Rothia aeria	0.00549996	-0.00540811
Oribacterium sinus	0.011157	0.00385095
Dysgonomonas sp001261735	-0.0110261	0.000694735
Atopobium deltae	0.0134462	-0.0127473
WRMH01 sp009777235	0.0498672	-0.0131826
SFEB01 sp004558105	0.0432613	-0.00139588
Tractidigestivibacter scatoligenes	0.0410842	0.0026975
Faecimonas sp900554315	0.0344792	0.0094886
UBA1067 sp004551905	0.0471436	0.00338727
Streptococcus mutans	0.0118001	-0.0117958
Intestinibacter bartlettii	0.0207783	0.00253354
Allobacillus sp007559425	-0.0181605	0.00350172
Gallibacterium anatis	-0.0101841	-0.0220496
Clostridium_T cagae	0.0238831	0.000528611
Bifidobacterium bohemicum	0.0147975	0.0108997
Limimorpha sp001543395	0.0183895	0.0184065
Ruminococcus_E bromii_B	0.0162211	0.00484105
Bifidobacterium indicum	0.0126094	0.0108365
Dialister sp900543165	0.0595317	0.000379486
Filifactor villosus	-0.00594461	-0.00389992
UBA6985 sp900314465	0.0471225	-0.00134028
Caproicibacter sp900184925	0.0357504	-0.0135293
Denitrobacterium detoxificans	0.0192663	-0.0101807
SFMI01 sp902764185	0.0315611	-0.014566
Streptococcus sp001578875	0.00173927	-0.00857726
Peptoniphilus_A lacrimalis	-0.00654919	-0.0166912
Varibaculum cambriense_A	-7.59673e-05	-0.00820616
Streptococcus hyointestinalis	-3.36078e-05	-0.014302
Superficieibacter sp001187865	0.00187521	-0.0998582
Lawsonia intracellularis	0.00602433	-0.00704381
UBA1067 sp900320855	0.0114516	-0.00856805
Marseille-P3160 sp900162725	0.00439586	0.00814691
Propionimicrobium sp900155645	-0.0108625	-0.0093281

## Sheet: SupTable7
Title: Differentially abundant taxa (species- level) associated with cytokines and CRP detected using linear regression. Estimates are reported per 1-SD increment.
Cytokines	Species	Estimate	Standard error	T-value	P-value	Conf.low	Conf.high	FDR-P
MIP_1B	Allobacillus sp007559425	0.104197	0.02037	5.11521	3.38952e-07	0.0642517	0.144142	0.00377097
CRP	Bacteroides_H thetaiotaomicron	0.0932084	0.0186378	5.00103	6.11773e-07	0.0566603	0.129756	0.00377097
CRP	Dysosmobacter welbionis	0.0900335	0.0188777	4.76931	1.96008e-06	0.0530152	0.127052	0.00604096
CRP	Sellimonas intestinalis	0.0902303	0.0188007	4.79931	1.69061e-06	0.0533629	0.127098	0.00604096
CRP	Ruminococcus_B gnavus	0.0874157	0.0188411	4.63962	3.67942e-06	0.050469	0.124362	0.00907198
CTACK	Alistipes_A_871400 senegalensis	0.0865217	0.0199119	4.34522	1.4512e-05	0.0474747	0.125569	0.0298173
G_CSF	Gemmiger_A_73129 qucibialis	-0.0905565	0.021087	-4.29442	1.82765e-05	-0.131909	-0.0492039	0.0321875
CRP	Flavonifractor plautii	0.0804179	0.0189891	4.23495	2.37279e-05	0.043181	0.117655	0.0365647
CTACK	Anaerobutyricum hallii	-0.0757461	0.0196471	-3.85533	0.00011871	-0.114274	-0.0372184	0.162606
CTACK	Alistipes_A_871400 timonensis	0.074206	0.0198593	3.73658	0.000191035	0.0352621	0.11315	0.167065
CRP	Bacteroides_H salyersiae	0.0701765	0.0186651	3.75976	0.000174164	0.0335749	0.106778	0.167065
IL_7	CAG-194 sp000432915	0.0849115	0.0224764	3.7778	0.000162831	0.0408319	0.128991	0.167065
IL_3	CAG-95 sp900066375	0.0762749	0.0205814	3.70601	0.000215441	0.0359152	0.116635	0.167065
CRP	Enterocloster clostridioformis	0.0701873	0.0187882	3.73572	0.000191573	0.0333445	0.10703	0.167065
CRP	Marseille-P3106 sp900169975	0.0697357	0.0189048	3.68877	0.000230378	0.0326641	0.106807	0.167065
IL_8	Onthocola_B sp000437355	-0.0813657	0.0213852	-3.80477	0.000145803	-0.123303	-0.0394285	0.167065
MIP_1B	SFEL01 sp004557245	-0.076805	0.0208169	-3.68954	0.000229806	-0.117627	-0.0359833	0.167065
MIP_1B	Escherichia ruysiae	0.0758608	0.0206556	3.67264	0.000245461	0.0353554	0.116366	0.168114
CRP	Anaerotruncus colihominis	0.0683747	0.01881	3.63502	0.000283844	0.031489	0.10526	0.168249
EOTAXIN	Eubacterium_F sp003491505	0.0740568	0.0203541	3.63842	0.00028012	0.0341433	0.11397	0.168249
CRP	Mediterraneibacter_A_155507 torques	0.0686519	0.0188993	3.63251	0.000286601	0.0315911	0.105713	0.168249
SDF_1A	Eisenbergiella tayi	-0.0753672	0.0209676	-3.59445	0.00033203	-0.116485	-0.0342493	0.177968
IL_3	Phocaeicola_A_858004 coprocola	-0.0743483	0.0206578	-3.59904	0.000326043	-0.114858	-0.0338387	0.177968
MIP_1B	Escherichia albertii	0.0732488	0.0206423	3.54847	0.000395135	0.0327695	0.113728	0.178502
MIP_1B	Escherichia marmotae	0.0732195	0.0206824	3.54018	0.000407691	0.0326616	0.113777	0.178502
IL_6	Gemmiger_A_73129 qucibialis	-0.0739099	0.0208425	-3.54612	0.00039885	-0.114782	-0.0330377	0.178502
CTACK	Holdemanella biformis	-0.0698727	0.0197204	-3.54317	0.000403138	-0.108544	-0.0312013	0.178502
B_NGF	Prevotella copri	0.074209	0.0210075	3.53249	0.000419904	0.0330129	0.115405	0.178502
SCF	Victivallis lenta	0.0718293	0.0202324	3.55021	0.000392359	0.0321544	0.111504	0.178502
TNF_B	CAG-273 sp003507395	0.0737944	0.0211268	3.49292	0.000486934	0.0323644	0.115224	0.181701
IL_8	Clostridium_Q_134516 symbiosum	0.0732878	0.0210281	3.48523	0.000501322	0.0320508	0.114525	0.181701
CRP	Ellagibacter isourolithinifaciens	-0.0650556	0.0187906	-3.46214	0.000545338	-0.101903	-0.028208	0.181701
CRP	ER4 sp900317525	-0.0658336	0.0189682	-3.47073	0.000528265	-0.103029	-0.0286377	0.181701
IL_18	Onthocola_B sp000437355	-0.0717103	0.0204015	-3.51494	0.000448222	-0.111717	-0.0317032	0.181701
IL_3	Parabacteroides_B_862066 sp002159645	-0.0718439	0.0206242	-3.48347	0.000504066	-0.112288	-0.0314002	0.181701
MIP_1B	Shigella boydii	0.0722958	0.0207014	3.49232	0.00048777	0.0317007	0.112891	0.181701
CTACK	Victivallis lenta	0.0682755	0.0197055	3.46478	0.000540274	0.0296332	0.106918	0.181701
MIP_1B	CAG-628 sp003524085	-0.070684	0.0206805	-3.41791	0.000641891	-0.111238	-0.0301299	0.194429
CTACK	Catenibacterium sp000437715	-0.0674471	0.0197699	-3.4116	0.000656873	-0.106216	-0.0286786	0.194429
MIP_1B	ER4 sp900317525	-0.0710075	0.0206771	-3.43412	0.000604883	-0.111555	-0.0304601	0.194429
MIP_1B	Escherichia coli	0.0703476	0.0206732	3.40284	0.000678167	0.0298078	0.110887	0.194429
MIP_1B	Shigella sonnei	0.0706224	0.0206999	3.41173	0.000656546	0.0300302	0.111215	0.194429
CRP	UBA1417 sp003531055	-0.0637101	0.0187048	-3.40609	0.00066993	-0.100389	-0.0270308	0.194429
MIP_1B	Onthocola_B sp000437355	-0.0702567	0.0207883	-3.37962	0.00073781	-0.111022	-0.0294912	0.197733
CRP	Ruminococcus_F champanellensis	-0.0640111	0.0189198	-3.38329	0.000727795	-0.101112	-0.0269102	0.197733
IL_4	Sellimonas intestinalis	0.0725733	0.0213995	3.39135	0.000707765	0.0306079	0.114539	0.197733
CTACK	Oliverpabstia intestinalis	-0.0663184	0.0197044	-3.36567	0.000776007	-0.104958	-0.0276784	0.203545
MIF	Bifidobacterium adolescentis	0.0722529	0.0215545	3.35211	0.000816516	0.029982	0.114524	0.209709
CRP	Bifidobacterium adolescentis	-0.0617103	0.018706	-3.29896	0.000984694	-0.098392	-0.0250287	0.233448
IL_3	Haemophilus_D_735815 parainfluenzae_K_735055	0.0704584	0.0212648	3.31339	0.000935804	0.0287586	0.112158	0.233448
MIP_1B	Intestinimonas massiliensis	-0.067889	0.0205624	-3.30162	0.00097581	-0.108211	-0.0275666	0.233448
CRP	Slackia_A isoflavoniconvertens	-0.0621692	0.0188173	-3.30383	0.000967847	-0.0990693	-0.0252692	0.233448
CRP	Acidaminococcus intestini	0.0616842	0.0187827	3.28409	0.00103793	0.024852	0.0985164	0.236956
CRP	Bacteroides_H xylanisolvens	0.0614157	0.0186913	3.28578	0.00103174	0.0247627	0.0980686	0.236956
SDF_1A	Ruthenibacterium lactatiformans	-0.0682414	0.0208295	-3.27619	0.00106807	-0.109088	-0.0273945	0.239403
MIG	Agathobacter rectalis	-0.0623333	0.0192388	-3.23998	0.00121179	-0.10006	-0.0246068	0.266767
CRP	CAG-302 sp000431795	-0.0614885	0.0190193	-3.23294	0.00124193	-0.0987847	-0.0241923	0.268606
IL_5	Ligilactobacillus ruminis	0.0699713	0.0217554	3.21628	0.00131807	0.0273073	0.112635	0.279709
IL_8	UBA1417 sp003531055	-0.0682576	0.021253	-3.21167	0.00133865	-0.109936	-0.0265797	0.279709
CRP	Neobittarella massiliensis	0.0599906	0.0187941	3.192	0.00143132	0.0231362	0.096845	0.294089
IL_4	Alistipes_A_871400 putredinis	-0.0667342	0.0212391	-3.14205	0.00169998	-0.108385	-0.0250835	0.309383
MIF	Alistipes_A_871404 indistinctus	-0.0687034	0.0218716	-3.14122	0.00170642	-0.111596	-0.0258106	0.309383
CRP	Bacteroides_H faecichinchillae	0.0585943	0.0186779	3.13709	0.00172718	0.0219676	0.0952209	0.309383
CTACK	Bifidobacterium dentium	-0.0624699	0.019754	-3.16239	0.00158496	-0.101207	-0.0237326	0.309383
M_CSF	CAG-95 sp900066375	0.065448	0.0206408	3.17082	0.00153983	0.0249719	0.105924	0.309383
CTACK	Coprobacter fastidiosus	0.0616351	0.019678	3.13218	0.00175672	0.0230468	0.100223	0.309383
CRP	Faecalimonas phoceensis	0.059051	0.0188195	3.13776	0.00172326	0.0221467	0.0959552	0.309383
B_NGF	Gemmiger_A_73129 qucibialis	-0.0658026	0.0209313	-3.14375	0.0016896	-0.106849	-0.0247562	0.309383
IL_13	Gemmiger_A_73129 qucibialis	-0.0660684	0.0210447	-3.13944	0.00171444	-0.107337	-0.0247997	0.309383
SCGF_B	Phocaeicola_A_858004 sp900291465	-0.0635733	0.020288	-3.13355	0.001748	-0.103357	-0.0237895	0.309383
IL_13	CAG-194 sp000432915	0.065312	0.0210982	3.09563	0.00198791	0.0239384	0.106686	0.335712
GM_CSF	Massilioclostridium coli	-0.0695321	0.0224562	-3.09634	0.00198721	-0.113573	-0.0254913	0.335712
MIF	Tidjanibacter inops_A	-0.0676006	0.0218242	-3.0975	0.00197797	-0.110401	-0.0248007	0.335712
IL_3	Agathobaculum butyriciproducens	0.062447	0.020686	3.01881	0.00256519	0.0218822	0.103012	0.345518
MCP_1_MCAF	An92 sp900199495	-0.0615099	0.0203867	-3.01716	0.00257849	-0.101487	-0.0215324	0.345518
MIP_1B	Bacteroides_H fragilis	0.0620752	0.0204073	3.04182	0.00237775	0.0220569	0.102093	0.345518
CTACK	Bariatricus comes	-0.0608317	0.0199334	-3.05175	0.00230084	-0.0999207	-0.0217426	0.345518
IL_5	CAG-196 sp002102975	-0.0663593	0.021679	-3.061	0.00223348	-0.108873	-0.0238452	0.345518
IL_3	CAG-269 sp000431335	0.0622858	0.0205874	3.02543	0.0025099	0.0219142	0.102657	0.345518
IL_18	CAG-273 sp003507395	-0.0621576	0.020242	-3.07072	0.00216002	-0.101852	-0.0224634	0.345518
SCF	CAG-313 sp003539625	0.0615997	0.0204026	3.01921	0.00256118	0.021591	0.101608	0.345518
CRP	CAG-349 sp003539515	-0.0575669	0.0189414	-3.03922	0.0023977	-0.0947102	-0.0204237	0.345518
CRP	Copromonas sp000435795	0.0580328	0.0188687	3.07562	0.00212451	0.0210321	0.0950334	0.345518
FGF_BASIC	Eisenbergiella tayi	-0.0632942	0.0208185	-3.04029	0.00238984	-0.104119	-0.0224695	0.345518
IL_8	ER4 sp900317525	-0.0654475	0.0213776	-3.0615	0.00222887	-0.10737	-0.0235252	0.345518
IFN_G	Gemmiger_A_73129 qucibialis	-0.0644966	0.0213146	-3.02593	0.00250736	-0.106296	-0.0226977	0.345518
CTACK	MWCK01 sp002070005	-0.0596473	0.0197115	-3.02602	0.00250509	-0.0983012	-0.0209935	0.345518
IP_10	Parasutterella gallistercoris	0.0591431	0.0195788	3.02077	0.00254805	0.0207499	0.0975363	0.345518
IFN_G	PeH17 sp000435055	-0.0650241	0.0214743	-3.02799	0.00249038	-0.107136	-0.0229121	0.345518
MIP_1B	Phascolarctobacterium_A faecium	0.0624041	0.0203976	3.05938	0.00224322	0.0224047	0.102403	0.345518
MIP_1B	Ruminococcus_B gnavus	0.0629067	0.0206453	3.04703	0.00233709	0.0224217	0.103392	0.345518
CRP	Senegalimassilia faecalis	-0.0576784	0.0187283	-3.07974	0.00209543	-0.0944039	-0.0209529	0.345518
CTACK	Agathobacter rectalis	-0.0595094	0.0198732	-2.99446	0.00277831	-0.0984803	-0.0205384	0.345565
B_NGF	Alistipes_A_871400 putredinis	-0.0624566	0.0209094	-2.98702	0.00284736	-0.10346	-0.0214531	0.345565
IL_4	Alistipes_A_871400 timonensis	-0.0640127	0.0213452	-2.99892	0.00273968	-0.105872	-0.0221538	0.345565
MIF	Bifidobacterium angulatum	0.0647779	0.0216933	2.98608	0.00285915	0.0222348	0.107321	0.345565
MIP_1B	CAG-302 sp000431795	-0.0623117	0.0207563	-3.00206	0.00271009	-0.103014	-0.0216089	0.345565
IL_10	Duodenibacillus intestinigallinarum	0.061249	0.0204899	2.98923	0.00282531	0.0210692	0.101429	0.345565
TRAIL	Escherichia marmotae	-0.0615827	0.0206133	-2.98752	0.00284114	-0.102005	-0.0211609	0.345565
IL_4	Gemmiger_A_73129 qucibialis	-0.0641158	0.0213028	-3.00974	0.00264437	-0.105891	-0.0223402	0.345565
CRP	Lachnoclostridium_A_130679 sp002160755	0.057107	0.0190464	2.99831	0.00274283	0.0197579	0.0944562	0.345565
GM_CSF	Tidjanibacter inops_A	0.0684706	0.0228977	2.99028	0.00282223	0.0235639	0.113377	0.345565
IL_16	Coprococcus_A_121497 eutactus	0.0617395	0.0207151	2.98042	0.00290842	0.0211176	0.102361	0.348106
CRP	Anaerotignum lactatifermentans	0.0565791	0.0190466	2.97056	0.0030023	0.0192294	0.0939289	0.349173
CRP	Bacteroides_H fragilis	0.0556605	0.018717	2.97379	0.00297093	0.0189572	0.0923637	0.349173
MIP_1B	PeH17 sp000435055	-0.0615635	0.0207086	-2.97284	0.00298078	-0.102173	-0.0209543	0.349173
CRP	SFEL01 sp004557245	-0.0564858	0.0190544	-2.96445	0.00306229	-0.0938507	-0.0191209	0.352822
IL_8	CAG-313 sp000433035	-0.062225	0.0210312	-2.9587	0.00312233	-0.103468	-0.0209819	0.3564
IL_18	CAG-914 sp000437895	-0.0600395	0.0203207	-2.95459	0.00316216	-0.099888	-0.0201909	0.3564
IL_2	Eubacterium_R sp000436835	0.0617959	0.0209666	2.94735	0.0032379	0.0206801	0.102912	0.3564
CRP	Lawsonibacter asaccharolyticus	0.0562277	0.0190684	2.94874	0.00322174	0.0188354	0.09362	0.3564
MIG	Oliverpabstia intestinalis	-0.0565267	0.0191634	-2.94971	0.00321155	-0.0941054	-0.018948	0.3564
IL_4	Alistipes_A_871400 shahii	-0.0625763	0.021274	-2.94144	0.00330091	-0.104295	-0.0208571	0.356541
MIP_1B	Bacteroides_H salyersiae	0.0598432	0.0203623	2.93892	0.00332594	0.0199131	0.0997733	0.356541
MCP_1_MCAF	Intestinimonas butyriciproducens	-0.0601016	0.0204476	-2.93929	0.00332114	-0.100198	-0.0200047	0.356541
IL_18	Bacteroides_H fragilis	0.0591125	0.0201384	2.93532	0.0033646	0.0196216	0.0986034	0.357576
MIF	Bifidobacterium dentium	0.0641909	0.0218936	2.93195	0.00340567	0.0212549	0.107127	0.358847
IL_4	Alistipes_A_871400 senegalensis	-0.0615868	0.0211345	-2.91405	0.00360373	-0.103032	-0.0201412	0.359706
IL_3	Bacteroides_H ndongoniae	-0.0601513	0.0206841	-2.90809	0.00367075	-0.100712	-0.0195901	0.359706
LIF	CAG-269 sp000431335	0.0598401	0.0204401	2.92759	0.00344831	0.019758	0.0999223	0.359706
SCF	CAG-349 sp003539515	0.0597464	0.020474	2.91816	0.00355389	0.0195978	0.0998949	0.359706
CRP	Coprobacter secundus	0.054489	0.0187063	2.91286	0.00361466	0.0178066	0.0911713	0.359706
CRP	Enterocloster bolteae	0.0548711	0.018872	2.90755	0.00367643	0.0178639	0.0918783	0.359706
IL_5	Evtepia sp004556345	0.0630765	0.0215809	2.92279	0.00350558	0.0207547	0.105398	0.359706
FGF_BASIC	Mediterraneibacter_A_155507 torques	-0.0607184	0.0208817	-2.90773	0.00367499	-0.101667	-0.0197698	0.359706
CRP	UBA1394 sp900066845	-0.054679	0.0187676	-2.91347	0.00360763	-0.0914815	-0.0178764	0.359706
B_NGF	Alistipes_A_871404 indistinctus	-0.0611729	0.0210815	-2.90173	0.00374692	-0.102514	-0.0198318	0.363074
CRP	CAG-628 sp003524085	-0.0548744	0.0189244	-2.89967	0.00376975	-0.0919844	-0.0177645	0.363074
IL_17	Limiplasma merdipullorum	-0.0624115	0.0215584	-2.895	0.00382893	-0.104688	-0.0201346	0.365915
CRP	Eubacterium_R sp000436835	-0.0539692	0.0186948	-2.88686	0.00392612	-0.0906289	-0.0173095	0.366676
TRAIL	Shigella boydii	-0.0595845	0.0206344	-2.88763	0.00391643	-0.100048	-0.0191214	0.366676
IL_6	UBA1417 sp003531055	-0.060884	0.0210651	-2.89027	0.00388555	-0.102193	-0.0195751	0.366676
CRP	Enterocloster citroniae	0.054324	0.0188695	2.87892	0.0040259	0.0173216	0.0913264	0.36764
MIG	Ligilactobacillus ruminis	0.0552486	0.0191907	2.87892	0.00402581	0.0176164	0.0928808	0.36764
IL_3	Phocaeicola_A_858004 coprophilus	-0.0596213	0.0206794	-2.88312	0.00397354	-0.100173	-0.0190694	0.36764
MIG	Acetatifactor sp900066565	-0.0541475	0.0191152	-2.8327	0.00465441	-0.0916316	-0.0166635	0.369337
EOTAXIN	Acetatifactor sp900066565	0.0574808	0.0202431	2.83953	0.00455617	0.017785	0.0971766	0.369337
CRP	Anaerobutyricum hallii	-0.0530002	0.0187602	-2.82515	0.0047652	-0.0897881	-0.0162123	0.369337
SCGF_B	Bacteroides_H ndongoniae	-0.0579468	0.0204145	-2.83851	0.00457073	-0.0979788	-0.0179148	0.369337
IL_2RA	CAG-269 sp000431335	0.0568638	0.0200599	2.8347	0.00462545	0.0175272	0.0962005	0.369337
IL_3	CAG-345 sp000433315	0.0591861	0.0207728	2.8492	0.00442129	0.0184509	0.0999212	0.369337
CTACK	Dialister succinatiphilus	-0.0557444	0.019707	-2.82865	0.00471451	-0.0943897	-0.0170992	0.369337
MIP_1B	Eggerthella lenta	0.0586396	0.0206118	2.84496	0.00448048	0.0182203	0.0990589	0.369337
CRP	Eggerthella lenta	0.054143	0.0189037	2.86414	0.00421796	0.0170735	0.0912125	0.369337
IL_1RA	Ellagibacter isourolithinifaciens	-0.0595797	0.0208351	-2.85959	0.00427973	-0.100437	-0.0187225	0.369337
VEGF	Ellagibacter isourolithinifaciens	-0.0580227	0.020506	-2.82954	0.00470037	-0.0982342	-0.0178112	0.369337
SDF_1A	Enterocloster asparagiformis	-0.0596636	0.0208995	-2.85479	0.0043458	-0.100648	-0.0186794	0.369337
MIG	Escherichia ruysiae	0.0547437	0.0193156	2.83418	0.00463296	0.0168667	0.0926207	0.369337
MIP_1A	Eubacterium_G sp000435815	0.0602809	0.0212922	2.83112	0.00468058	0.018526	0.102036	0.369337
SCF	Fimivivens sp900113995	0.0585195	0.0204953	2.85526	0.00433726	0.018329	0.09871	0.369337
CTACK	Gemmiger_A_73129 formicilis_72474	-0.0559012	0.0197346	-2.83265	0.00465622	-0.0946004	-0.0172019	0.369337
CRP	Holdemania sp900120005	0.0534402	0.0187803	2.84554	0.00447152	0.0166127	0.0902677	0.369337
IL_8	Hungatella_A_128155 effluvii	0.0603082	0.0210903	2.85952	0.00428275	0.0189492	0.101667	0.369337
MIP_1B	Intestinimonas butyriciproducens	-0.0591848	0.0206906	-2.86047	0.00426781	-0.0997587	-0.0186109	0.369337
IL_8	PeH17 sp000435055	-0.0607177	0.0212338	-2.85948	0.00428329	-0.102358	-0.0190773	0.369337
M_CSF	Pseudobutyricicoccus sp003477405	0.0583759	0.0206764	2.8233	0.00479347	0.0178298	0.098922	0.369337
LIF	Ruminococcus_C_58660 sp000433635	0.0582119	0.0205897	2.82724	0.00473424	0.0178364	0.0985873	0.369337
GM_CSF	Sutterella wadsworthensis_A_565807	0.0644771	0.0225941	2.85371	0.00436694	0.0201659	0.108788	0.369337
MIP_1B	UBA738 sp004557735	-0.0583335	0.020574	-2.8353	0.00461769	-0.0986787	-0.0179883	0.369337
CRP	UBA738 sp004557735	-0.0533079	0.0188212	-2.83233	0.00465987	-0.0902156	-0.0164002	0.369337
HGF	Parabacteroides_B_862066 sp002159645	-0.0554214	0.0196665	-2.81806	0.00487123	-0.0939866	-0.0168562	0.372997
IL_3	Faecalitalea cylindroides	-0.0584425	0.0207614	-2.81496	0.00491929	-0.0991553	-0.0177298	0.374352
IL_16	Bifidobacterium dentium	0.0575639	0.020497	2.8084	0.00502038	0.0173696	0.0977583	0.377385
MCP_1_MCAF	Cryptobacteroides sp000435075	0.0569105	0.0202546	2.80975	0.00499826	0.0171921	0.0966289	0.377385
IL_18	Bacteroides_H oleiciplenus	0.0563489	0.020103	2.80301	0.00510459	0.0169273	0.0957704	0.377548
IL_3	Faecalibacterium sp002160895	0.0588331	0.0209693	2.80568	0.00506261	0.0177128	0.0999535	0.377548
IL_8	Gemmiger_A_73129 qucibialis	-0.0590705	0.0210774	-2.80255	0.00511441	-0.100404	-0.0177368	0.377548
CTACK	Bifidobacterium longum	-0.0548164	0.0196318	-2.79222	0.00527755	-0.0933141	-0.0163187	0.382728
MIP_1B	Coprobacter fastidiosus	0.0571368	0.020463	2.79221	0.00527772	0.0170093	0.0972644	0.382728
VEGF	Onthocola_B sp000437355	-0.0577656	0.0206833	-2.79287	0.0052659	-0.0983245	-0.0172066	0.382728
MIP_1B	Bacteroides_H xylanisolvens	0.0568224	0.0203682	2.78975	0.00531773	0.0168806	0.0967641	0.383374
SDF_1A	Duodenibacillus massiliensis	0.0581707	0.0208914	2.78443	0.00540688	0.0172023	0.0991391	0.385295
IL_6	ER4 sp000765235	-0.0581315	0.0208711	-2.78526	0.00539274	-0.09906	-0.0172031	0.385295
MIP_1B	51-20 sp001917175	0.0558861	0.0203352	2.74824	0.00603784	0.016009	0.0957631	0.392381
PDGF_BB	Agathobacter faecis	0.0557099	0.0205783	2.70721	0.00683334	0.0153567	0.0960632	0.392381
EOTAXIN	Alistipes_A_871400 communis	-0.0555383	0.0202776	-2.73889	0.00621035	-0.0953018	-0.0157747	0.392381
MIF	Alistipes_A_871404 ihumii	-0.0605441	0.0219537	-2.7578	0.00587059	-0.103598	-0.0174902	0.392381
MIG	Anaerobutyricum hallii	-0.0526905	0.0191884	-2.74595	0.00607874	-0.0903182	-0.0150628	0.392381
IL_18	Bacteroides_H fluxus	0.0552232	0.0202231	2.7307	0.00636741	0.0155662	0.0948802	0.392381
IL_8	Bacteroides_H fragilis	0.0575947	0.0208965	2.7562	0.00589595	0.0166159	0.0985735	0.392381
IL_3	Bacteroides_H salyersiae	-0.056182	0.0206498	-2.72071	0.00656245	-0.0966758	-0.0156883	0.392381
CRP	Bacteroides_H stercoris	0.051613	0.018819	2.7426	0.00614109	0.0147097	0.0885164	0.392381
IL_18	Bacteroides_H xylanisolvens	0.0546179	0.0201563	2.70972	0.00678315	0.0150919	0.0941439	0.392381
IL_10	Bacteroides_H xylanisolvens	0.0553781	0.020478	2.70427	0.00689391	0.0152216	0.0955346	0.392381
CRP	Bifidobacterium angulatum	-0.0509137	0.0186814	-2.72537	0.00646994	-0.0875472	-0.0142802	0.392381
IL_6	Blautia_A_141781 wexlerae	0.0572434	0.0210419	2.72044	0.00656905	0.01598	0.0985067	0.392381
IL_8	CAG-273 sp003507395	-0.0584703	0.0211543	-2.76399	0.00575749	-0.0999549	-0.0169858	0.392381
TRAIL	CAG-307 sp001916215	0.0551524	0.0203992	2.70365	0.00690677	0.0151504	0.0951544	0.392381
MIP_1B	CAG-533 sp000434495	-0.0568945	0.0207321	-2.74427	0.0061111	-0.0975499	-0.0162392	0.392381
MIG	CAG-603 sp900066105	-0.052393	0.019175	-2.73236	0.00633452	-0.0899944	-0.0147916	0.392381
IL_1RA	CAG-95 sp900066375	0.057265	0.0206702	2.77041	0.00564311	0.016731	0.097799	0.392381
CTACK	Catenibacterium mitsuokai	-0.053978	0.0197654	-2.73094	0.00636319	-0.0927377	-0.0152184	0.392381
SDF_1A	Catenibacterium sp000437715	0.0572074	0.0210579	2.71667	0.00664454	0.0159125	0.0985023	0.392381
CRP	Clostridium_Q_134516 symbiosum	0.0509214	0.018729	2.71885	0.00659843	0.0141945	0.0876483	0.392381
IL_3	Clostridium_Q_135853 saccharolyticum_A	-0.0565741	0.0208297	-2.71604	0.00665556	-0.0974206	-0.0157275	0.392381
IP_10	Dorea_A longicatena	-0.0529754	0.0195599	-2.70837	0.00680963	-0.0913314	-0.0146193	0.392381
IP_10	Duodenibacillus intestinigallinarum	0.0532354	0.019542	2.72416	0.00649352	0.0149144	0.0915564	0.392381
IL_8	Ellagibacter isourolithinifaciens	-0.0582196	0.0211398	-2.75402	0.00593512	-0.0996757	-0.0167635	0.392381
MIG	Escherichia marmotae	0.053231	0.0193228	2.75482	0.00591688	0.0153397	0.0911223	0.392381
SCF	Faecalibacterium prausnitzii_C_71351	-0.0554995	0.0202578	-2.73965	0.00619608	-0.0952242	-0.0157747	0.392381
IL_8	Faecousia sp000434635	-0.0570453	0.021097	-2.70395	0.00690471	-0.0984175	-0.0156732	0.392381
GM_CSF	Fournierella massiliensis	-0.063329	0.023045	-2.74806	0.00605036	-0.108525	-0.0181335	0.392381
MIG	Fusicatenibacter saccharivorans	-0.0524677	0.0192438	-2.72647	0.0064483	-0.0902039	-0.0147314	0.392381
IL_4	Haemophilus_D_735815 parainfluenzae_K_735055	0.0608578	0.0219434	2.7734	0.00559407	0.0178259	0.10389	0.392381
SDF_1A	Lawsonibacter asaccharolyticus	-0.0576879	0.021254	-2.71422	0.00669367	-0.0993672	-0.0160086	0.392381
MIP_1B	Lawsonibacter sp000177015	-0.056323	0.0203527	-2.76734	0.00569623	-0.0962344	-0.0164116	0.392381
MIP_1B	Lawsonibacter sp014287875	-0.0557182	0.0203931	-2.73221	0.00633864	-0.0957088	-0.0157277	0.392381
FGF_BASIC	Massilioclostridium coli	-0.0564847	0.0208612	-2.70765	0.00682561	-0.0973931	-0.0155764	0.392381
IL_12_P70	Parabacteroides_B_862066 sp002159645	-0.0560078	0.0204564	-2.73792	0.00622881	-0.0961218	-0.0158937	0.392381
IL_10	Prevotella stercorea	0.0562864	0.0204576	2.75136	0.00597957	0.0161698	0.0964029	0.392381
MIP_1B	Ruminococcus_F champanellensis	-0.0567856	0.0207685	-2.73422	0.00630012	-0.0975122	-0.016059	0.392381
IL_8	Sellimonas intestinalis	0.0576248	0.021187	2.71982	0.00658309	0.0160762	0.0991734	0.392381
IL_3	SFMI01 sp004556155	0.0578756	0.0211252	2.73965	0.00619726	0.0164495	0.0993018	0.392381
MIG	Shigella sonnei	0.0524005	0.0193386	2.70963	0.00678394	0.0144783	0.0903228	0.392381
TRAIL	Shigella sonnei	-0.0566515	0.0206351	-2.74539	0.00608911	-0.097116	-0.0161869	0.392381
MIF	Sutterella wadsworthensis_A_565869	-0.0594887	0.0217888	-2.73024	0.00638283	-0.102219	-0.0167582	0.392381
IL_13	Tidjanibacter inops_A	-0.0585672	0.0211982	-2.76284	0.0057762	-0.100137	-0.0169974	0.392381
IL_6	Ellagibacter isourolithinifaciens	-0.0563309	0.0209015	-2.69507	0.00708919	-0.0973188	-0.015343	0.395455
MIG	Escherichia albertii	0.0521329	0.0193277	2.69731	0.00703933	0.014232	0.0900338	0.395455
FGF_BASIC	Negativibacillus massiliensis	-0.0568028	0.0210628	-2.69683	0.00705073	-0.0981066	-0.015499	0.395455
IL_7	Prevotella lascolaii	-0.0587357	0.0217888	-2.69569	0.00708304	-0.101467	-0.0160047	0.395455
CTACK	Bifidobacterium adolescentis	-0.0529688	0.0197107	-2.68732	0.00725421	-0.0916211	-0.0143165	0.402837
IL_5	Acidaminococcus intestini	0.058585	0.0218261	2.68417	0.0073272	0.0157823	0.101388	0.403633
IL_8	Alistipes_A_871400 putredinis	-0.0562255	0.0210216	-2.67466	0.00753585	-0.0974496	-0.0150013	0.403633
IL_6	Alistipes_A_871400 timonensis	-0.056269	0.0209956	-2.68003	0.00741461	-0.0974416	-0.0150964	0.403633
IL_16	Bacteroides_H ndongoniae	-0.0555838	0.0207542	-2.6782	0.00745405	-0.0962824	-0.0148852	0.403633
IL_16	Bifidobacterium longum	0.0549454	0.0205006	2.68018	0.00741013	0.014744	0.0951469	0.403633
IL_8	CAG-196 sp002102975	-0.0566764	0.0211199	-2.68356	0.00733881	-0.0980933	-0.0152595	0.403633
IL_7	CAG-349 sp003539515	0.0608163	0.022763	2.67171	0.00760756	0.0161746	0.105458	0.403633
IL_1B	Eisenbergiella tayi	-0.0576995	0.0215943	-2.67198	0.0075978	-0.100047	-0.0153515	0.403633
IL_6	Enterocloster clostridioformis	0.0558567	0.0208705	2.67635	0.00749633	0.0149295	0.0967839	0.403633
MIP_1B	ER4 sp000765235	-0.0546781	0.0204799	-2.66984	0.00764144	-0.0948389	-0.0145174	0.403633
G_CSF	Faecenecus gallistercoris	-0.0567262	0.021238	-2.67097	0.00761892	-0.098375	-0.0150775	0.403633
FGF_BASIC	Pseudobutyricicoccus sp003477405	-0.0550894	0.0206408	-2.66896	0.00766143	-0.0955656	-0.0146132	0.403633
B_NGF	Bacteroides_H ndongoniae	-0.055505	0.0208354	-2.66398	0.00777702	-0.0963634	-0.0146466	0.407979
EOTAXIN	CAG-95 sp900066375	0.053798	0.0202113	2.66178	0.00782486	0.0141646	0.0934314	0.408749
IL_2RA	Coprobacter secundus	0.0533241	0.0200943	2.65369	0.00801441	0.01392	0.0927281	0.415133
MIG	Escherichia coli	0.0513049	0.019332	2.65388	0.00800991	0.0133956	0.0892141	0.415133
IL_16	Phascolarctobacterium_A faecium	-0.054584	0.0205997	-2.64975	0.0081098	-0.0949797	-0.0141883	0.418317
M_CSF	Oliverpabstia intestinalis	-0.0550867	0.0208274	-2.64491	0.00822596	-0.0959289	-0.0142445	0.420787
IP_10	Ruminococcus_F champanellensis	-0.052285	0.0197659	-2.64521	0.00821738	-0.0910451	-0.013525	0.420787
IFN_G	Ellagibacter isourolithinifaciens	-0.0564898	0.021387	-2.64131	0.0083169	-0.0984306	-0.014549	0.422077
CRP	Shigella sonnei	0.0500312	0.0189439	2.64102	0.00831965	0.012883	0.0871794	0.422077
CRP	Alistipes_A_871404 ihumii	0.0494066	0.0187431	2.63599	0.00844369	0.0126521	0.0861611	0.426614
IL_18	Senegalimassilia faecalis	-0.0527778	0.0200637	-2.63052	0.00858155	-0.0921223	-0.0134333	0.431809
CTACK	Alistipes_A_871400 shahii	0.0519111	0.0197469	2.62883	0.00862438	0.0131878	0.0906344	0.432201
MIG	Bacteroides_F pectinophilus	-0.0500604	0.0191483	-2.61436	0.00899568	-0.0876093	-0.0125115	0.433684
B_NGF	Butyrivibrio_A_180067 crossotus	0.0548807	0.0209837	2.6154	0.00897138	0.0137315	0.0960299	0.433684
CRP	CAG-307 sp001916215	-0.0491359	0.0187403	-2.62194	0.00879867	-0.0858848	-0.012387	0.433684
CRP	Clostridium_Q_135853 saccharolyticum_A	0.0493113	0.0187923	2.62401	0.00874551	0.0124603	0.0861623	0.433684
IL_10	Dorea_A longicatena	-0.0536403	0.0205173	-2.6144	0.00899456	-0.0938737	-0.0134069	0.433684
IL_8	Enterocloster clostridioformis	0.0550345	0.0210087	2.6196	0.00886372	0.0138355	0.0962334	0.433684
TRAIL	Eubacterium_R sp000436835	0.0533584	0.0203934	2.61646	0.00894073	0.0133679	0.093349	0.433684
IL_1RA	Gemmiger_A_73129 qucibialis	-0.0542498	0.0207292	-2.61708	0.00892611	-0.0948994	-0.0136002	0.433684
CRP	Limisoma sp900548875	0.0488358	0.0186826	2.61398	0.00900578	0.0122001	0.0854715	0.433684
PDGF_BB	Marvinbryantia sp900066075	0.0534799	0.0204549	2.61453	0.00899119	0.0133687	0.093591	0.433684
IL_8	Fimivivens sp900113995	-0.0562858	0.0215535	-2.61144	0.00907731	-0.0985531	-0.0140184	0.435428
IL_9	Limivivens sp900066135	0.0541841	0.0207701	2.60875	0.00914555	0.0134542	0.0949141	0.437001
IL_6	Eggerthella lenta	0.0543248	0.0208901	2.6005	0.00936898	0.0133591	0.0952904	0.445386
IL_2RA	Scatocola faecipullorum	-0.0522811	0.020112	-2.5995	0.00939329	-0.0917198	-0.0128424	0.445386
IL_4	Alistipes_A_871400 communis	-0.0551363	0.0212643	-2.5929	0.00957994	-0.0968365	-0.0134361	0.44627
MIF	Bifidobacterium breve	0.055863	0.0215187	2.59602	0.00949834	0.0136622	0.0980638	0.44627
IL_4	Copromonas sp900066535	0.0552603	0.0213	2.59438	0.00953886	0.0134902	0.0970304	0.44627
TRAIL	Escherichia albertii	-0.0534697	0.0206267	-2.59226	0.00959291	-0.0939178	-0.0130217	0.44627
M_CSF	Ruminiclostridium_E siraeum	0.0539084	0.0207828	2.5939	0.00954879	0.0131538	0.094663	0.44627
IL_3	Evtepia sp004556345	0.0536071	0.0206932	2.59057	0.00964137	0.0130282	0.0941861	0.446837
IL_16	Agathobacter rectalis	0.0535059	0.0206901	2.58606	0.00976819	0.0129329	0.0940789	0.446903
MIP_1B	Bacteroides_H thetaiotaomicron	0.0528655	0.0204244	2.58834	0.00970382	0.0128135	0.0929175	0.446903
TRAIL	Escherichia coli	-0.053337	0.0206304	-2.58536	0.0097865	-0.0937924	-0.0128816	0.446903
IL_8	Prevotella stercorea	0.0539485	0.0208659	2.58549	0.00978778	0.0130296	0.0948673	0.446903
IP_10	Flavonifractor plautii	0.0512907	0.0198543	2.58336	0.00984316	0.0123574	0.0902241	0.447773
IL_18	Bacteroides_H faecichinchillae	0.0518856	0.0201239	2.57831	0.00998936	0.012423	0.0913483	0.451648
IL_3	CAG-238 sp900542245	0.0535124	0.0207759	2.57569	0.010065	0.0127712	0.0942536	0.451648
TRAIL	Escherichia ruysiae	-0.0530954	0.0206173	-2.57528	0.0100756	-0.0935251	-0.0126657	0.451648
IL_6	Faecousia sp000434635	-0.0537628	0.0208857	-2.57415	0.0101115	-0.0947198	-0.0128058	0.451648
CRP	SFMI01 sp004556155	-0.0491685	0.0190882	-2.57587	0.0100587	-0.0865996	-0.0117374	0.451648
MIP_1A	AM51-8 sp003478275	0.0542594	0.021168	2.56327	0.0104349	0.012748	0.0957708	0.459443
IL_3	An92 sp900199495	-0.0534588	0.0208351	-2.56581	0.0103553	-0.094316	-0.0126017	0.459443
IL_18	CAG-628 sp003524085	-0.0523691	0.0204266	-2.56377	0.0104164	-0.0924253	-0.0123129	0.459443
LIF	Copromonas sp900066535	0.0527541	0.0205822	2.56309	0.0104351	0.0123933	0.0931149	0.459443
MIP_1A	CAG-95 sp900066375	0.0536387	0.0209459	2.56082	0.0105087	0.0125629	0.0947144	0.461035
IL_2	Faecousia sp000434635	-0.0537487	0.0210381	-2.55483	0.010689	-0.0950047	-0.0124927	0.465941
IL_6	Sellimonas intestinalis	0.0534693	0.0209307	2.55458	0.0106961	0.012424	0.0945146	0.465941
CRP	Onthocola_B sp000437355	-0.0484106	0.0189651	-2.55261	0.0107536	-0.0856004	-0.0112208	0.466493
IL_5	Sellimonas intestinalis	0.05552	0.0217568	2.55185	0.0107844	0.0128533	0.0981868	0.466493
IP_10	Limisoma sp900541935	0.049867	0.0195606	2.54936	0.0108539	0.0115096	0.0882245	0.467857
VEGF	Duodenibacillus intestinigallinarum	0.0519371	0.0204227	2.5431	0.0110498	0.011889	0.0919852	0.468505
B_NGF	Fusicatenibacter saccharivorans	-0.0534484	0.0210185	-2.54292	0.011059	-0.0946659	-0.0122309	0.468505
CRP	Hungatella_A_128155 effluvii	0.0478755	0.0188186	2.54405	0.01102	0.010973	0.0847781	0.468505
MIG	Ruminococcus_E bromii_B	-0.0486445	0.0191086	-2.54569	0.0109685	-0.0861156	-0.0111734	0.468505
IL_7	UBA3402 sp003478355	-0.055653	0.0218823	-2.54329	0.0110558	-0.0985673	-0.0127387	0.468505
CTACK	Alistipes_A_871400 finegoldii	0.0502484	0.0198034	2.53736	0.0112341	0.0114142	0.0890825	0.472328
MIP_1B	Alistipes_A_871400 sp002362235	0.0515528	0.0203753	2.53016	0.0114665	0.0115971	0.0915084	0.472328
TNF_A	CAG-95 sp900066375	0.0533896	0.0210329	2.53838	0.0112049	0.0121432	0.094636	0.472328
IL_18	Eggerthella lenta	0.0514073	0.0202937	2.53317	0.0113686	0.0116118	0.0912029	0.472328
IL_3	Evtepia gabavorous	-0.052387	0.020712	-2.52931	0.011494	-0.0930028	-0.0117712	0.472328
IL_17	Faecalibacillus intestinalis	0.0541325	0.0213842	2.53143	0.0114289	0.0121972	0.0960677	0.472328
MIP_1B	Faecousia sp000434635	-0.0520858	0.0205514	-2.53442	0.0113284	-0.0923866	-0.0117849	0.472328
CRP	Phocaeicola_A_858004 vulgatus	0.0474504	0.018738	2.53231	0.0113951	0.0107059	0.0841948	0.472328
IL_2RA	RUG115 sp900066395	0.0507725	0.0200352	2.53416	0.011335	0.0114843	0.0900607	0.472328
CRP	An92 sp900199495	0.0477827	0.0189167	2.52596	0.0116026	0.0106879	0.0848775	0.474044
GROA	Bacteroides_H xylanisolvens	0.0527317	0.0209235	2.52022	0.0117963	0.0117006	0.0937628	0.474044
IP_10	Dysosmobacter welbionis	0.049711	0.0197546	2.51642	0.0119203	0.010973	0.088449	0.474044
SDF_1A	Enterocloster citroniae	-0.0527941	0.0209713	-2.51744	0.0118896	-0.0939192	-0.0116691	0.474044
CRP	Escherichia marmotae	0.0478073	0.0189313	2.5253	0.0116243	0.0106837	0.0849308	0.474044
IL_3	Limisoma sp900548875	-0.0518631	0.0205732	-2.5209	0.0117715	-0.0922068	-0.0115194	0.474044
IL_7	Oliverpabstia intestinalis	-0.0562738	0.0223392	-2.51906	0.0118441	-0.100084	-0.0124633	0.474044
LIF	SFEL01 sp004557245	-0.0526271	0.0208565	-2.52329	0.0116906	-0.0935259	-0.0117283	0.474044
IL_8	Tidjanibacter inops_A	-0.0536405	0.0213133	-2.51676	0.0119143	-0.0954367	-0.0118443	0.474044
CRP	Victivallis lenta	-0.0473036	0.0187558	-2.52207	0.0117312	-0.084083	-0.0105241	0.474044
GM_CSF	Adlercreutzia equolifaciens	0.0570081	0.0227189	2.50928	0.0121786	0.0124521	0.101564	0.478107
MIG	Bifidobacterium bifidum	0.0478306	0.0190704	2.5081	0.0122039	0.0104343	0.0852268	0.478107
FGF_BASIC	Eubacterium_R sp000436835	0.0519903	0.0207023	2.51133	0.0120949	0.0113934	0.0925872	0.478107
B_NGF	Limisoma sp900548875	-0.0520503	0.0207361	-2.51013	0.0121379	-0.092714	-0.0113866	0.478107
B_NGF	Parabacteroides_B_862066 sp002159645	-0.0522401	0.0208307	-2.50785	0.0122164	-0.0930893	-0.0113909	0.478107
IL_4	PeH17 sp000435055	-0.0538321	0.0214759	-2.50663	0.0122604	-0.0959472	-0.011717	0.47831
MIP_1B	Angelakisella massiliensis	-0.0516471	0.0206352	-2.50287	0.0123872	-0.0921123	-0.0111819	0.481732
B_NGF	Cryptobacteroides sp900544195	0.0527618	0.0210995	2.50062	0.0124678	0.0113854	0.0941382	0.481827
MIP_1B	Limiplasma merdipullorum	-0.0520867	0.0208229	-2.50141	0.0124381	-0.09292	-0.0112533	0.481827
MIF	Bifidobacterium bifidum	0.0550633	0.0220338	2.49903	0.0125307	0.0118523	0.0982742	0.482746
IL_4	Blautia_A_141781 wexlerae	0.0536725	0.0215042	2.4959	0.0126362	0.0115018	0.0958432	0.483036
EOTAXIN	Copromonas sp900066535	0.0508056	0.0203614	2.49519	0.0126558	0.0108778	0.0907333	0.483036
IL_17	Eubacterium_G sp000435815	0.0533431	0.0213724	2.49589	0.0126367	0.011431	0.0952551	0.483036
CTACK	Barnesiella viscericola	0.0488324	0.0195868	2.49313	0.0127313	0.010423	0.0872418	0.484418
IL_16	Bifidobacterium angulatum	0.0508082	0.020447	2.48487	0.0130298	0.0107119	0.0909046	0.485739
CTACK	CAG-196 sp002102975	0.0493654	0.0198727	2.48408	0.0130587	0.0103953	0.0883355	0.485739
MIG	CAG-45 sp000438375	-0.0477998	0.0192078	-2.48857	0.0128935	-0.0854653	-0.0101342	0.485739
IL_17	CAG-95 sp900066375	0.0522042	0.0210181	2.48377	0.0130736	0.0109869	0.0934215	0.485739
MIG	Coprococcus_A_121497 eutactus	-0.047796	0.0192628	-2.48126	0.01316	-0.0855695	-0.0100226	0.485739
MIP_1B	Coprococcus_A_121497 eutactus	-0.0511317	0.0206013	-2.48197	0.0131359	-0.0915305	-0.0107329	0.485739
MIF	Eisenbergiella tayi	-0.0544392	0.0219324	-2.48214	0.013139	-0.0974512	-0.0114272	0.485739
IL_8	Gabonibacter massiliensis	0.0523102	0.0210496	2.4851	0.0130253	0.0110311	0.0935892	0.485739
MIP_1B	Phocaeicola_A_858004 coprocola	0.0509763	0.020493	2.4875	0.012934	0.0107898	0.0911627	0.485739
GM_CSF	Ruminococcus_C_58660 callidus	-0.0562585	0.0226264	-2.4864	0.0129876	-0.100633	-0.0118838	0.485739
MIF	Adlercreutzia equolifaciens	-0.0555163	0.0224298	-2.47511	0.0133995	-0.0995037	-0.0115288	0.490175
IL_16	Alistipes_A_871404 indistinctus	-0.0510936	0.0206282	-2.47688	0.0133244	-0.0915452	-0.0106419	0.490175
MIP_1B	Parabacteroides_B_862066 johnsonii	0.0507533	0.0205071	2.47491	0.0133977	0.0105392	0.0909674	0.490175
MIP_1B	CAG-273 sp003507395	-0.0510357	0.0206354	-2.47321	0.0134612	-0.0915013	-0.0105701	0.490977
IL_17	51-20 sp001917175	0.0525949	0.0212803	2.47153	0.0135288	0.0108633	0.0943265	0.491065
MIG	Shigella boydii	0.0478042	0.0193462	2.47099	0.0135433	0.00986714	0.0857413	0.491065
CTACK	Dorea_A formicigenerans	-0.0486763	0.0198409	-2.45333	0.0142271	-0.0875841	-0.00976852	0.511071
CRP	Escherichia albertii	0.0464833	0.01894	2.45425	0.014189	0.00934284	0.0836238	0.511071
B_NGF	Eubacterium_G ventriosum	-0.0511162	0.0208512	-2.45147	0.0143023	-0.0920058	-0.0102267	0.511071
FGF_BASIC	Ligilactobacillus ruminis	0.0507869	0.0207057	2.4528	0.0142476	0.0101835	0.0913904	0.511071
MIP_1B	Phocaeicola_A_858004 vulgatus	0.0501495	0.0204514	2.45213	0.0142744	0.0100446	0.0902544	0.511071
CTACK	Bifidobacterium angulatum	-0.0481063	0.0196458	-2.44868	0.0144114	-0.0866315	-0.0095812	0.511636
GM_CSF	CAG-288 sp000437395	0.0551483	0.0225255	2.44826	0.0144427	0.0109716	0.0993249	0.511636
IL_17	Pseudobutyricicoccus sp003477405	-0.0515493	0.0210572	-2.44806	0.0144402	-0.0928434	-0.0102553	0.511636
GM_CSF	Emergencia timonensis	-0.0556675	0.0227704	-2.44474	0.0145841	-0.100324	-0.0110106	0.515166
IL_18	CAG-302 sp000431795	-0.0499184	0.020465	-2.43921	0.0147934	-0.0900499	-0.00978697	0.516329
IL_7	Prevotella sp002251295	-0.0547828	0.0224477	-2.44046	0.0147545	-0.0988061	-0.0107595	0.516329
MIP_1B	SFGY01 sp004556455	-0.0502438	0.0205892	-2.44029	0.0147494	-0.0906189	-0.00986866	0.516329
SCF	SFMI01 sp004556155	0.0503457	0.0206378	2.43949	0.0147803	0.00987585	0.0908155	0.516329
IL_5	Tidjanibacter inops_A	-0.0534533	0.0219199	-2.43857	0.0148265	-0.09644	-0.0104667	0.516329
MIP_1A	Bacteroides_H xylanisolvens	0.0512031	0.0210986	2.42685	0.0153101	0.00982799	0.0925782	0.519325
MIG	Butyribacter intestini	-0.0467104	0.0192271	-2.42941	0.0151967	-0.0844139	-0.00900696	0.519325
IL_1RA	CAG-194 sp000432915	0.050599	0.0208375	2.42826	0.0152468	0.0097369	0.0914611	0.519325
IL_8	CAG-95 sp900066375	0.050614	0.0208114	2.43203	0.0150937	0.0098019	0.0914261	0.519325
IL_2	Desulfovibrio_R_446353 piger_A	-0.0511742	0.0210497	-2.43112	0.0151296	-0.0924528	-0.00989552	0.519325
MIP_1B	Fimivivens sp900113995	-0.0504942	0.0207941	-2.42829	0.0152453	-0.0912711	-0.00971731	0.519325
IL_17	Intestinimonas massiliensis	-0.0515486	0.021193	-2.43234	0.0150806	-0.0931089	-0.0099883	0.519325
CRP	Phocaeicola_A_858004 coprophilus	0.0455705	0.0187717	2.42762	0.0152719	0.00875999	0.0823811	0.519325
IL_12_P70	Tidjanibacter inops_A	-0.0499714	0.020597	-2.42614	0.0153337	-0.0903613	-0.00958149	0.519325
MIP_1B	UBA1417 sp003531055	-0.0501806	0.0206258	-2.4329	0.0150531	-0.0906274	-0.00973372	0.519325
EOTAXIN	Ruminococcus_C_58660 callidus	-0.0491177	0.0202797	-2.42202	0.0155085	-0.0888852	-0.00935015	0.523732
IL_7	Ruminococcus_C_58660 sp000433635	0.0536294	0.0221481	2.4214	0.0155488	0.0101938	0.097065	0.523732
IL_18	Bacteroides_H uniformis	0.0486496	0.0201231	2.4176	0.0156995	0.00918855	0.0881106	0.524087
IL_16	Bifidobacterium bifidum	0.0495413	0.0205003	2.41661	0.0157423	0.00934049	0.0897422	0.524087
IL_5	CAG-194 sp000432915	0.0524169	0.0217015	2.41536	0.0158033	0.00985858	0.0949753	0.524087
IFN_G	CAG-194 sp000432915	0.0516344	0.0213803	2.41504	0.0158144	0.00970664	0.0935621	0.524087
IL_6	Clostridium_AQ innocuum	0.0503123	0.0208154	2.41707	0.0157244	0.00949305	0.0911315	0.524087
IL_9	Enterocloster asparagiformis	-0.0503524	0.0208206	-2.41839	0.0156658	-0.0911813	-0.00952342	0.524087
MIP_1A	Merdousia gallistercoris	-0.0514378	0.0213504	-2.40923	0.016068	-0.0933067	-0.0095689	0.531061
MIP_1B	Alistipes_A_871400 excrementavium	0.0499793	0.0207571	2.40782	0.0161255	0.00927497	0.0906837	0.531117
IL_8	SFEL01 sp004557245	-0.0517943	0.0215161	-2.40723	0.0161558	-0.0939883	-0.00960024	0.531117
IFN_G	Alistipes_A_871400 timonensis	-0.0514263	0.0213731	-2.40613	0.0162045	-0.0933398	-0.00951288	0.531299
TRAIL	CAG-177 sp003538135	0.0491957	0.0204716	2.40312	0.0163314	0.00905186	0.0893396	0.532629
IFN_G	Megasphaera_A_38685 elsdenii	0.0513712	0.021367	2.40423	0.0162886	0.00946962	0.0932727	0.532629
IL_8	Allobacillus sp007559425	0.050021	0.0208853	2.39503	0.0167019	0.00906406	0.0909779	0.538148
CRP	CAG-273 sp003507395	-0.0453397	0.0189224	-2.39609	0.0166477	-0.0824458	-0.00823368	0.538148
GM_CSF	Lawsonibacter sp014287875	-0.0532882	0.0222254	-2.39763	0.0165955	-0.0968764	-0.00970011	0.538148
CRP	Parabacteroides_B_862066 johnsonii	0.0450133	0.0187985	2.39452	0.0167189	0.00815028	0.0818763	0.538148
IL_3	Prevotella lascolaii	-0.0494619	0.0206265	-2.39798	0.0165639	-0.08991	-0.00901374	0.538148
FGF_BASIC	CAG-307 sp001916215	0.0494973	0.0207108	2.38992	0.016931	0.0088837	0.0901108	0.541626
MIP_1B	Gemmiger_A_73129 qucibialis	-0.049128	0.0205484	-2.39084	0.0168889	-0.0894231	-0.00883285	0.541626
GM_CSF	SFGY01 sp004556455	-0.0533282	0.0223162	-2.38966	0.0169588	-0.0970944	-0.00956194	0.541626
IL_1B	Angelakisella massiliensis	-0.0514625	0.0215783	-2.38492	0.0171697	-0.0937791	-0.00914579	0.54594
PDGF_BB	Bacteroides_H xylanisolvens	0.0486692	0.0204346	2.3817	0.0173107	0.00859777	0.0887407	0.54594
MIP_1B	Bifidobacterium adolescentis	-0.0488473	0.0205193	-2.38056	0.0173663	-0.0890853	-0.00860944	0.54594
IL_7	Bifidobacterium angulatum	0.0540657	0.0227167	2.38	0.0174058	0.00951487	0.0986165	0.54594
MIP_1B	Eubacterium_F sp003491505	-0.0491439	0.0206556	-2.37921	0.01743	-0.0896491	-0.00863867	0.54594
GROA	Marseille-P3106 sp900169975	0.0505144	0.0212017	2.38257	0.0172743	0.00893772	0.0920911	0.54594
MIG	Prevotella stercorea	0.0454602	0.0191107	2.37878	0.0174481	0.00798491	0.0829354	0.54594
IFN_G	Sellimonas intestinalis	0.0511143	0.0214401	2.38405	0.0172074	0.00906937	0.0931591	0.54594
IL_1RA	Faecousia sp000434635	-0.0494359	0.0208163	-2.37486	0.0176362	-0.0902564	-0.00861542	0.550427
IL_1B	UBA1394 sp900066845	0.051556	0.0217225	2.37339	0.0177137	0.00895651	0.0941555	0.551449
CTACK	Tidjanibacter inops_A	0.0470794	0.0198605	2.37051	0.0178448	0.00813333	0.0860255	0.554132
CRP	Allobacillus sp007559425	0.0442929	0.0187098	2.36736	0.0179948	0.00760372	0.0809821	0.557387
CRP	CAG-914 sp000437895	-0.0447717	0.01892	-2.36637	0.018043	-0.081873	-0.00767038	0.557478
MIP_1B	CAG-45 sp000438375	-0.0486603	0.0205805	-2.36439	0.0181415	-0.0890183	-0.00830226	0.559122
IL_13	CAG-217 sp000436335	0.0502765	0.0212843	2.36214	0.0182535	0.00853787	0.0920151	0.559773
IL_3	CAG-288 sp000437395	0.0491357	0.020801	2.36218	0.0182495	0.00834531	0.0899261	0.559773
IFN_G	CAG-95 sp900066375	0.0497068	0.0210535	2.36098	0.0183133	0.0084201	0.0909936	0.560216
IL_12_P40	Prevotella sp002251365	-0.0489569	0.0207522	-2.35912	0.0184007	-0.0896517	-0.00826214	0.561495
MIG	Akkermansia muciniphila_D_776786	-0.0451128	0.0191537	-2.3553	0.0185882	-0.0826724	-0.00755314	0.564421
IL_13	Pseudoruminococcus_A massiliensis	-0.0492457	0.0209018	-2.35605	0.0185548	-0.0902342	-0.00825712	0.564421
CTACK	Faecenecus gallistercoris	-0.0466381	0.0198089	-2.3544	0.0186354	-0.085483	-0.00779313	0.564464
CRP	Bacteroides_H fluxus	0.0441958	0.0188181	2.34858	0.0189262	0.00729434	0.0810973	0.565143
VEGF	Bacteroides_H fragilis	0.0479388	0.0204208	2.34755	0.0189787	0.00789446	0.0879831	0.565143
IL_3	Barnesiella viscericola	-0.0484051	0.0206129	-2.34829	0.0189428	-0.0888266	-0.00798358	0.565143
IFN_G	Blautia_A_141781 wexlerae	0.0505629	0.0215201	2.34956	0.0188835	0.00836097	0.0927648	0.565143
PDGF_BB	CAG-349 sp003539515	-0.0485844	0.0206935	-2.3478	0.0189656	-0.0891635	-0.00800524	0.565143
IL_8	Dorea_A longicatena	-0.0494648	0.0210537	-2.34946	0.0188885	-0.090752	-0.00817764	0.565143
IL_4	Ellagibacter isourolithinifaciens	-0.0502748	0.0213816	-2.35131	0.0187952	-0.092205	-0.00834452	0.565143
SDF_1A	Muricomes contortus_B	-0.0489318	0.0208562	-2.34615	0.0190543	-0.0898311	-0.00803254	0.566026
MIP_1B	CAG-349 sp003539515	-0.0485427	0.0207023	-2.3448	0.019121	-0.0891395	-0.00794584	0.566643
MIP_1B	Akkermansia muciniphila_D_776786	-0.0479704	0.0204882	-2.34137	0.019297	-0.0881474	-0.00779345	0.567799
IL_2	Collinsella aerofaciens_E	-0.0497082	0.0212383	-2.3405	0.0193442	-0.0913567	-0.00805971	0.567799
MIP_1B	Faecalibacillus intestinalis	0.04803	0.0205185	2.34081	0.019326	0.00779344	0.0882665	0.567799
IL_18	Muricomes contortus_B	0.0475063	0.020293	2.34102	0.0193149	0.00771213	0.0873005	0.567799
CTACK	Alistipes_A_871400 sp002362235	0.0460032	0.0196809	2.33746	0.0194999	0.00740929	0.0845971	0.56831
MIP_1B	Ruminococcus_E bromii_B	-0.0479213	0.0204958	-2.33811	0.0194659	-0.0881131	-0.00772943	0.56831
IL_3	VUNA01 sp002299625	0.0483468	0.0206798	2.33788	0.0194777	0.00779413	0.0888995	0.56831
CTACK	Limivivens sp900066135	-0.046007	0.0196901	-2.33656	0.0195465	-0.0846189	-0.00739512	0.568325
IL_13	Bilophila wadsworthia	-0.049018	0.0210061	-2.33351	0.019708	-0.0902111	-0.00782487	0.569175
IL_12_P70	CAG-194 sp000432915	0.0479272	0.0205285	2.33467	0.0196429	0.00767181	0.0881827	0.569175
MCP_1_MCAF	Mediterraneibacter_A_155507 faecis	0.047466	0.0203428	2.33331	0.0197143	0.00757474	0.0873573	0.569175
CTACK	Acetatifactor sp900066565	0.0459139	0.0196996	2.3307	0.0198544	0.00728323	0.0845446	0.570747
GM_CSF	Parabacteroides_B_862066 distasonis	0.0523754	0.0224702	2.33088	0.0198613	0.00830719	0.0964437	0.570747
MIP_1B	CAG-83 sp000431575	-0.047745	0.0205015	-2.32885	0.019952	-0.0879481	-0.00754189	0.572019
MIG	Eggerthella lenta	0.0449945	0.019338	2.32675	0.020062	0.00707361	0.0829154	0.573837
MIP_1B	Parabacteroides_B_862066 distasonis	0.0474465	0.0204227	2.32323	0.0202527	0.00739799	0.0874951	0.577952
IL_16	Alistipes_A_871400 communis	-0.0480471	0.0207875	-2.31135	0.0209008	-0.0888111	-0.00728315	0.580508
IL_10	Barnesiella intestinihominis	-0.0473881	0.0205264	-2.30864	0.0210486	-0.0876396	-0.00713666	0.580508
FGF_BASIC	Barnesiella intestinihominis	-0.0480728	0.0207447	-2.31736	0.0205706	-0.0887527	-0.00739285	0.580508
MCP_1_MCAF	Eisenbergiella tayi	-0.047029	0.0203075	-2.31584	0.0206514	-0.0868512	-0.00720674	0.580508
SDF_1A	Emergencia timonensis	-0.0483375	0.0209251	-2.31002	0.0209766	-0.089372	-0.00730303	0.580508
CRP	Escherichia coli	0.0439184	0.0189443	2.31829	0.020518	0.00676931	0.0810675	0.580508
IL_7	Faecalitalea cylindroides	0.0509878	0.0220666	2.31063	0.0209543	0.00771189	0.0942636	0.580508
MIP_1A	Ligilactobacillus ruminis	0.0494826	0.0213784	2.31461	0.0207257	0.00755877	0.0914065	0.580508
FGF_BASIC	Longicatena caecimuris	-0.0489888	0.0211809	-2.31288	0.0208161	-0.0905242	-0.00745346	0.580508
MIP_1B	Negativibacillus massiliensis	-0.0482402	0.0208511	-2.31355	0.020779	-0.0891289	-0.00735146	0.580508
EOTAXIN	Odoribacter splanchnicus	-0.0466954	0.0202233	-2.30899	0.0210289	-0.0863523	-0.00703841	0.580508
IL_18	Parabacteroides_B_862066 distasonis	0.0465006	0.0201248	2.31061	0.0209411	0.00703626	0.0859649	0.580508
IL_16	Parabacteroides_B_862066 sp002159645	-0.047804	0.0206959	-2.30983	0.0209849	-0.0883883	-0.00721963	0.580508
IP_10	Prevotella stercorea	0.0451264	0.0195141	2.3125	0.0208348	0.00686002	0.0833927	0.580508
MCP_1_MCAF	Roseburia inulinivorans	0.0472323	0.0204564	2.30892	0.0210329	0.00711809	0.0873465	0.580508
IL_2	Clostridium_AQ innocuum	0.04829	0.0209329	2.3069	0.0211505	0.00724033	0.0893396	0.58072
MIP_1B	Phocaeicola_A_858004 sp900066445	0.0472077	0.0204588	2.30745	0.0211167	0.00708838	0.0873269	0.58072
CTACK	Alistipes_A_871404 indistinctus	0.0455259	0.0198174	2.29727	0.0216921	0.00666424	0.0843877	0.58903
IL_6	Bacteroides_H fragilis	0.0476978	0.0207583	2.29777	0.0216654	0.00699057	0.0884051	0.58903
SDF_1A	Enterocloster clostridioformis	-0.0478747	0.0208219	-2.29925	0.0215814	-0.0887067	-0.00704277	0.58903
RANTES	Megasphaera_A_38685 elsdenii	-0.0480008	0.0208874	-2.29807	0.0216461	-0.0889608	-0.0070409	0.58903
IL_8	Prevotella pectinovora	0.048434	0.0210731	2.29838	0.0216332	0.00710883	0.0897591	0.58903
IL_6	Alistipes_A_871404 ihumii	-0.0473807	0.0207794	-2.28017	0.0226897	-0.0881293	-0.00663206	0.591612
M_CSF	Anaerotruncus colihominis	0.0476945	0.0208691	2.28541	0.0223779	0.00677061	0.0886185	0.591612
IL_18	Bacteroides_H stercoris	0.0458441	0.0201319	2.27718	0.0228653	0.0063658	0.0853224	0.591612
CRP	Bacteroides_H uniformis	0.0426399	0.0187418	2.27512	0.0229869	0.00588801	0.0793917	0.591612
IP_10	Bacteroides_H xylanisolvens	0.044507	0.0195331	2.27854	0.0227823	0.00620337	0.0828106	0.591612
M_CSF	Bifidobacterium adolescentis	-0.0474323	0.0207413	-2.28685	0.0222936	-0.0881056	-0.006759	0.591612
CTACK	CAG-349 sp003539515	0.0457312	0.0200616	2.27954	0.0227255	0.00639063	0.0850718	0.591612
TNF_B	CAG-349 sp003539515	0.0487797	0.0213565	2.28407	0.0224599	0.0068993	0.0906602	0.591612
IL_6	CAG-95 sp900066375	0.0473114	0.0206617	2.28981	0.0221234	0.00679364	0.0878291	0.591612
IL_8	Copromonas sp900066535	0.0482526	0.021076	2.28946	0.0221468	0.00692175	0.0895835	0.591612
IL_17	Cryptobacteroides sp000435075	-0.0486966	0.0213802	-2.27765	0.022843	-0.0906242	-0.00676913	0.591612
IL_12_P70	Ellagibacter isourolithinifaciens	-0.0468574	0.0205653	-2.27847	0.0227864	-0.087185	-0.00652975	0.591612
IL_17	Eubacterium_G ventriosum	0.0483072	0.0211612	2.28282	0.0225357	0.00680927	0.0898052	0.591612
MIP_1B	Faecalimonas phoceensis	0.0470786	0.0205912	2.28635	0.0223232	0.00669969	0.0874575	0.591612
IL_5	Faecousia sp000434635	-0.049375	0.0216421	-2.28144	0.0226207	-0.0918167	-0.00693326	0.591612
IL_17	Negativibacillus massiliensis	-0.0490814	0.0214422	-2.28901	0.0221732	-0.0911305	-0.0070323	0.591612
EOTAXIN	Odoribacter massiliensis	-0.0462686	0.0202276	-2.2874	0.0222597	-0.085934	-0.00660308	0.591612
IL_8	Paraprevotella sp003477995	0.047684	0.0208723	2.28456	0.0224335	0.00675252	0.0886154	0.591612
CRP	PeH17 sp000435055	-0.0431518	0.0189585	-2.27612	0.0229273	-0.0803287	-0.00597493	0.591612
IL_7	PeH17 sp900542285	0.0514118	0.0225832	2.27655	0.022918	0.00712283	0.0957008	0.591612
IL_7	Phocaeicola_A_858004 coprophilus	-0.0513075	0.0224333	-2.28711	0.0222932	-0.0953026	-0.00731239	0.591612
IL_1B	Ruminococcus_E bromii_B	-0.0492612	0.021648	-2.27556	0.0229712	-0.0917144	-0.0068079	0.591612
IL_7	Ruminococcus_E sp003438075	0.050512	0.0221693	2.27846	0.0228036	0.00703472	0.0939894	0.591612
MIP_1A	Scatocola faecipullorum	-0.0482437	0.0211641	-2.2795	0.0227324	-0.0897474	-0.00673995	0.591612
MIP_1B	Sellimonas intestinalis	0.0472497	0.0206244	2.29096	0.0220545	0.00680563	0.0876937	0.591612
IL_4	CAG-194 sp000432915	0.0484864	0.0213713	2.26877	0.0233789	0.00657648	0.0903964	0.595291
IL_8	Holdemania sp900120005	0.0476865	0.0210061	2.27013	0.023296	0.0064927	0.0888803	0.595291
IL_18	Hungatella_A_128155 effluvii	0.0457862	0.0201869	2.26811	0.0234134	0.00620003	0.0853723	0.595291
HGF	Marseille-P3106 sp900169975	0.0451413	0.0198909	2.26945	0.0233297	0.00613621	0.0841465	0.595291
IL_6	PeH17 sp000435055	-0.0478018	0.0210425	-2.27168	0.023199	-0.0890663	-0.00653729	0.595291
IL_10	Phocaeicola_A_858004 sp900291465	0.0463908	0.0204578	2.26763	0.0234406	0.00627387	0.0865077	0.595291
IL_7	Pseudoflavonifractor capillosus	0.0499729	0.0220391	2.26746	0.0234678	0.00675096	0.0931948	0.595291
IL_16	Ligilactobacillus ruminis	0.0466116	0.0206	2.2627	0.0237462	0.00621531	0.0870079	0.601115
MIG	CABJAA01 sp003150885	-0.0431807	0.0191044	-2.26024	0.0238956	-0.0806437	-0.00571773	0.601195
FGF_BASIC	Enterocloster citroniae	-0.0476221	0.0210613	-2.26112	0.0238439	-0.088923	-0.00632123	0.601195
IL_6	Hungatella_A_128155 effluvii	0.0473247	0.0209359	2.26046	0.023887	0.00626926	0.0883801	0.601195
IP_10	Prevotella copri	0.0443047	0.0196167	2.25852	0.0240031	0.0058372	0.0827723	0.602668
IL_6	Enterocloster bolteae	0.0474428	0.0210162	2.25744	0.0240751	0.00622989	0.0886557	0.603247
IL_16	Agathobacter faecis	0.0467576	0.0207244	2.25616	0.024153	0.0061174	0.0873979	0.603971
MIP_1A	Bilophila wadsworthia	-0.0476113	0.0211113	-2.25525	0.0242153	-0.0890114	-0.00621116	0.604304
VEGF	Alistipes_A_871404 indistinctus	-0.045989	0.0204163	-2.25256	0.024377	-0.0860245	-0.00595355	0.606432
PDGF_BB	Copromonas sp900066535	0.0462691	0.0205444	2.25215	0.024403	0.00598246	0.0865558	0.606432
IL_12_P40	UBA3402 sp003478355	-0.0465277	0.0206654	-2.25148	0.0244481	-0.0870522	-0.00600321	0.606432
IL_1A	Agathobacter rectalis	-0.0472109	0.0210744	-2.24019	0.0251745	-0.088538	-0.00588372	0.608127
IL_4	Alistipes_A_871400 finegoldii	-0.0478592	0.0214413	-2.2321	0.0257083	-0.0899066	-0.00581192	0.608127
IFN_G	Alistipes_A_871400 putredinis	-0.0473404	0.021275	-2.22516	0.026171	-0.0890616	-0.00561924	0.608127
IL_17	Angelakisella massiliensis	-0.0471621	0.0211892	-2.22576	0.0261311	-0.0887149	-0.00560918	0.608127
SCF	Bacteroides_H ndongoniae	-0.0453332	0.0203229	-2.23064	0.0257971	-0.0851856	-0.00548084	0.608127
IL_16	Bifidobacterium adolescentis	0.0459169	0.0204999	2.23986	0.0251943	0.00571687	0.0861169	0.608127
MIF	Bifidobacterium longum	0.0479745	0.0215522	2.22597	0.026124	0.00570819	0.0902409	0.608127
IL_8	CAG-302 sp000431795	-0.0475344	0.0213512	-2.22631	0.0260942	-0.0894051	-0.0056638	0.608127
IL_17	CAG-307 sp001916215	0.0479211	0.0214239	2.23681	0.0253986	0.00590799	0.0899343	0.608127
TNF_A	CAG-345 sp000433315	0.0477799	0.0214828	2.2241	0.026243	0.00565116	0.0899086	0.608127
M_CSF	CAG-349 sp003539515	0.0468016	0.0210076	2.22785	0.0259857	0.00560619	0.087997	0.608127
IL_1RA	Copromonas sp900066535	0.0465249	0.0208109	2.2356	0.0254724	0.00571504	0.0873347	0.608127
IL_9	Copromonas sp900066535	0.0464535	0.0208378	2.22929	0.0258897	0.00559093	0.0873161	0.608127
TNF_B	Cryptobacteroides sp900544195	0.0476091	0.021181	2.24773	0.0246892	0.00607298	0.0891452	0.608127
MIP_1B	Faecalibacterium prausnitzii_C_71351	-0.0458447	0.0204838	-2.23809	0.0253092	-0.0860132	-0.00567626	0.608127
IFN_G	Faecousia sp000434635	-0.0476477	0.021352	-2.23153	0.0257461	-0.0895199	-0.00577554	0.608127
MIP_1B	Flavonifractor plautii	0.0462206	0.0207794	2.22435	0.0262207	0.00547252	0.0869687	0.608127
SCF	Fusicatenibacter saccharivorans	-0.0454954	0.0203626	-2.23426	0.0255583	-0.0854257	-0.00556512	0.608127
MIP_1A	Holdemanella biformis	0.0471751	0.0211203	2.23364	0.025607	0.00575729	0.0885929	0.608127
FGF_BASIC	Intestinibacter bartlettii	0.0471912	0.0209782	2.24953	0.0245716	0.00605328	0.0883291	0.608127
IL_2	Intestinimonas butyriciproducens	-0.0474309	0.0211899	-2.23838	0.0252933	-0.0889845	-0.00587732	0.608127
TNF_A	Lawsonibacter sp000177015	-0.0468749	0.0209515	-2.23731	0.0253656	-0.0879616	-0.00578826	0.608127
IL_4	Odoribacter massiliensis	-0.0472804	0.0211055	-2.24019	0.0251778	-0.0886691	-0.0058916	0.608127
SCGF_B	Parabacteroides_B_862066 sp002159645	-0.0455449	0.0203473	-2.23837	0.0252884	-0.0854452	-0.0056447	0.608127
IL_17	PeH17 sp000435055	-0.0479168	0.0214614	-2.2327	0.0256689	-0.0900035	-0.00583015	0.608127
IL_5	PeH17 sp900542285	0.0488084	0.0218259	2.23626	0.0254377	0.00600613	0.0916106	0.608127
CRP	Phocaeicola_A_858004 coprocola	0.0421525	0.0187868	2.24373	0.0249415	0.00531227	0.0789927	0.608127
MIP_1B	Phocaeicola_A_858004 plebeius	0.0460172	0.0205698	2.23712	0.0253726	0.00568014	0.0863542	0.608127
GROA	Pseudoflavonifractor capillosus	0.0470407	0.0209387	2.24659	0.0247623	0.00597961	0.0881017	0.608127
HGF	Ruminiclostridium_E siraeum	0.0441062	0.0197316	2.23531	0.0254889	0.00541344	0.082799	0.608127
TRAIL	Ruminococcus_E sp003438075	0.0454531	0.0203908	2.2291	0.0259	0.00546761	0.0854386	0.608127
MIP_1B	Schaedlerella glycyrrhizinilytica_A	0.0458181	0.0205265	2.23214	0.0257002	0.00556597	0.0860702	0.608127
IL_6	Tidjanibacter inops_A	-0.0469109	0.0210192	-2.23181	0.0257246	-0.0881298	-0.00569207	0.608127
VEGF	Tidjanibacter inops_A	-0.046014	0.0205535	-2.23874	0.0252647	-0.0863185	-0.00570937	0.608127
MIP_1A	UBA1417 sp003531055	-0.0477455	0.0214193	-2.22909	0.0259085	-0.0897496	-0.00574137	0.608127
CTACK	Acidaminococcus intestini	0.043568	0.019773	2.2034	0.027664	0.00479336	0.0823426	0.612886
IL_18	Akkermansia muciniphila_D_776786	-0.0436664	0.020134	-2.16879	0.0301989	-0.0831487	-0.00418412	0.612886
IP_10	Akkermansia muciniphila_D_776786	-0.0431416	0.0195596	-2.20565	0.0275032	-0.0814971	-0.00478614	0.612886
B_NGF	Alistipes_A_871400 communis	-0.0455283	0.0209947	-2.16856	0.0302199	-0.0866992	-0.0043574	0.612886
IL_8	Alistipes_A_871400 communis	-0.0462337	0.0210427	-2.19714	0.0281144	-0.0874992	-0.00496811	0.612886
CRP	Alistipes_A_871400 finegoldii	0.0411372	0.01877	2.19164	0.0285017	0.00432994	0.0779444	0.612886
MIF	Alistipes_A_871400 putredinis	-0.0478693	0.0219499	-2.18084	0.0293081	-0.0909157	-0.00482292	0.612886
IFN_G	Alistipes_A_871400 shahii	-0.0467793	0.0213048	-2.19572	0.0282159	-0.0885588	-0.00499976	0.612886
IL_8	Alloprevotella timonensis	0.0460936	0.0209102	2.20436	0.0276021	0.00508783	0.0870993	0.612886
IL_17	Alloprevotella timonensis	-0.0467553	0.0211188	-2.21392	0.0269366	-0.0881702	-0.00534043	0.612886
SDF_1A	An92 sp900199495	-0.0456825	0.0209459	-2.18098	0.0292879	-0.0867577	-0.00460732	0.612886
MIP_1B	Anaerostipes hadrus	0.045615	0.0208205	2.19087	0.02856	0.00478635	0.0864436	0.612886
GM_CSF	Bacteroides_H cellulosilyticus	0.0496736	0.0224902	2.20868	0.0273134	0.00556615	0.093781	0.612886
IL_17	Bacteroides_H fragilis	0.0459507	0.0211188	2.17582	0.0296749	0.00453582	0.0873656	0.612886
GM_CSF	Bacteroides_H fragilis	0.0487003	0.0223885	2.17524	0.029732	0.00479243	0.0926083	0.612886
IP_10	Bacteroides_H fragilis	0.0425584	0.0195472	2.17722	0.029562	0.00422725	0.0808896	0.612886
CRP	Barnesiella viscericola	0.0405606	0.0186972	2.16934	0.0301557	0.00389605	0.0772251	0.612886
IL_16	Bifidobacterium breve	0.0455239	0.0205393	2.21643	0.0267585	0.00524668	0.0858011	0.612886
TNF_B	Bifidobacterium dentium	-0.0459728	0.0209825	-2.19101	0.0285528	-0.0871197	-0.00482588	0.612886
IL_10	Bilophila wadsworthia	-0.0451228	0.0204541	-2.20605	0.0274754	-0.0852324	-0.00501312	0.612886
SDF_1A	Blautia_A_141780 hansenii	-0.0462162	0.0209279	-2.20835	0.0273197	-0.0872561	-0.00517628	0.612886
IL_9	CAG-194 sp000432915	0.0455228	0.0208694	2.18131	0.0292602	0.0045981	0.0864474	0.612886
SCF	CAG-269 sp000431335	0.0442401	0.0202083	2.1892	0.0286784	0.00461248	0.0838678	0.612886
IL_18	CAG-313 sp000433035	-0.0441078	0.0201473	-2.18927	0.0286758	-0.0836162	-0.00459943	0.612886
MIP_1B	CAG-353 sp900066885	-0.0452368	0.020639	-2.19181	0.0284917	-0.0857095	-0.0047641	0.612886
IL_1RA	Clostridium_AQ innocuum	0.0450524	0.0207155	2.17481	0.0297447	0.00442954	0.0856752	0.612886
IL_9	Coprococcus_A_121497 sp000154245	0.0452264	0.0208473	2.16941	0.0301525	0.00434514	0.0861077	0.612886
VEGF	Copromonas sp900066535	0.0449574	0.0205181	2.19111	0.0285401	0.00472228	0.0851926	0.612886
RANTES	Dialister invisus	0.0457425	0.0207061	2.20913	0.0272627	0.00513814	0.0863469	0.612886
MIP_1B	Dorea_A longicatena	-0.0453197	0.0205614	-2.20412	0.0276134	-0.0856402	-0.00499924	0.612886
SCGF_B	Eggerthella lenta	0.0450856	0.0205598	2.1929	0.0284106	0.00476871	0.0854026	0.612886
CRP	Eisenbergiella porci	0.0409069	0.018781	2.17811	0.0294958	0.00407824	0.0777356	0.612886
IL_8	Enterocloster bolteae	0.0459103	0.0211778	2.16786	0.0302764	0.00437987	0.0874408	0.612886
MIP_1B	Enterocloster citroniae	0.0457273	0.0208424	2.19395	0.0283371	0.0048557	0.086599	0.612886
IL_8	Enterocloster sp000155435	0.0461646	0.0211454	2.1832	0.0291265	0.00469757	0.0876317	0.612886
B_NGF	Evtepia gabavorous	-0.0453661	0.0209052	-2.17009	0.0301039	-0.0863615	-0.00437077	0.612886
PDGF_BB	Faecalibacillus intestinalis	0.0449674	0.020451	2.19879	0.0279881	0.00486398	0.0850709	0.612886
TNF_A	Faecalibacterium prausnitzii_C_71351	-0.0474246	0.0213742	-2.21878	0.0266035	-0.0893403	-0.00550887	0.612886
GM_CSF	Faecalibacterium sp002160895	-0.0499771	0.0227252	-2.19919	0.0279821	-0.0945455	-0.00540863	0.612886
MIP_1A	Fimivivens sp900113995	-0.0478309	0.0217056	-2.20362	0.027654	-0.0903965	-0.00526538	0.612886
IL_6	Flavonifractor plautii	0.0458998	0.0211633	2.16884	0.0301982	0.0043984	0.0874012	0.612886
GM_CSF	Gemmiger_A_73129 variabilis	-0.0484447	0.0221737	-2.18478	0.0290243	-0.0919315	-0.00495785	0.612886
HGF	Hungatella_A_128155 effluvii	0.0438331	0.0197878	2.21516	0.026843	0.00503012	0.082636	0.612886
CTACK	Intestinibacter bartlettii	-0.0435064	0.0199004	-2.18621	0.0288996	-0.0825307	-0.00448208	0.612886
IL_17	Intestinibacter bartlettii	0.0474261	0.0216637	2.1892	0.0286871	0.0049427	0.0899095	0.612886
FGF_BASIC	Lachnoclostridium_A_130679 sp002160755	-0.0463238	0.0210907	-2.19641	0.0281606	-0.0876822	-0.00496539	0.612886
IL_2	Lachnospira eligens	-0.0476009	0.0214559	-2.21854	0.0266167	-0.0896762	-0.00552556	0.612886
GM_CSF	Lachnospira sp000437735	-0.0489649	0.0225656	-2.16989	0.0301359	-0.0932202	-0.00470958	0.612886
SDF_1A	Ligilactobacillus ruminis	0.0454313	0.020896	2.17416	0.0297967	0.00445385	0.0864087	0.612886
MIP_1A	Limiplasma merdipullorum	-0.0468792	0.0215039	-2.18003	0.0293605	-0.0890493	-0.00470918	0.612886
CTACK	Limisoma sp900548875	0.0425025	0.0196039	2.16807	0.0302549	0.00405958	0.0809455	0.612886
IL_8	Megasphaera_A_38685 elsdenii	0.0458722	0.0211281	2.17115	0.0300264	0.00443916	0.0873052	0.612886
EOTAXIN	Mesosutterella massiliensis	-0.0447244	0.0202325	-2.21052	0.0271633	-0.0843996	-0.00504933	0.612886
IL_3	Muricomes contortus_B	-0.0458995	0.020865	-2.19984	0.0279161	-0.0868153	-0.00498374	0.612886
B_NGF	Negativibacillus massiliensis	-0.0454926	0.0207533	-2.19206	0.0284765	-0.0861901	-0.00479505	0.612886
PDGF_BB	Onthocola_B sp000437355	-0.0451752	0.0207241	-2.17984	0.0293665	-0.0858142	-0.00453619	0.612886
IL_1RA	Parabacteroides_B_862066 sp002159645	-0.0451678	0.0207568	-2.17605	0.029652	-0.0858715	-0.00446402	0.612886
IL_6	Parabacteroides_B_862066 sp002159645	-0.04591	0.0209401	-2.19245	0.0284483	-0.0869736	-0.00484633	0.612886
IL_17	Paraprevotella sp003477995	-0.0457922	0.0210832	-2.17198	0.0299635	-0.0871372	-0.00444725	0.612886
IL_13	PeH17 sp900542285	0.0461205	0.0212663	2.16871	0.030208	0.00441708	0.0878238	0.612886
SCGF_B	Prevotella rara	-0.0440777	0.0203215	-2.16902	0.0301797	-0.0839273	-0.00422808	0.612886
B_NGF	Prevotella stercorea	0.0458906	0.0210149	2.18372	0.0290852	0.00468017	0.0871011	0.612886
IL_1A	Pseudobutyricicoccus sp003477405	0.0456669	0.0208973	2.1853	0.0289685	0.00468713	0.0866467	0.612886
MIG	Roseburia intestinalis	-0.0424423	0.0192514	-2.20464	0.0275746	-0.0801935	-0.00469115	0.612886
MIP_1A	Ruminiclostridium_E siraeum	-0.0466154	0.0211586	-2.20315	0.0276876	-0.0881082	-0.00512259	0.612886
HGF	Ruminococcus_B gnavus	0.0441004	0.0198694	2.21951	0.0265454	0.00513734	0.0830634	0.612886
IL_2	Ruminococcus_E sp003438075	0.0464863	0.0210164	2.2119	0.0270731	0.00527276	0.0876998	0.612886
VEGF	Ruminococcus_E sp003438075	0.0450615	0.0203867	2.21034	0.0271759	0.0050841	0.0850388	0.612886
TRAIL	Ruthenibacterium lactatiformans	-0.0452712	0.0204432	-2.21448	0.0268894	-0.0853595	-0.00518293	0.612886
CRP	Schaedlerella glycyrrhizinilytica_A	0.0411321	0.0188387	2.18338	0.0291051	0.00419011	0.0780741	0.612886
IP_10	Senegalimassilia faecalis	-0.0427196	0.0195574	-2.18432	0.0290356	-0.0810708	-0.00436841	0.612886
IL_18	SFEL01 sp004557245	-0.0452756	0.0205772	-2.20028	0.0278845	-0.085627	-0.00492416	0.612886
CRP	Shigella boydii	0.0417219	0.018973	2.19902	0.0279725	0.00451664	0.0789272	0.612886
SCGF_B	Slackia_A isoflavoniconvertens	-0.0451511	0.0204552	-2.20732	0.0273867	-0.0852629	-0.00503932	0.612886
IL_6	UBA738 sp004557735	-0.0457163	0.0208645	-2.1911	0.0285456	-0.0866318	-0.00480079	0.612886
GM_CSF	UMGS1375 sp900066615	-0.0499327	0.0225151	-2.21775	0.0266875	-0.0940889	-0.00577646	0.612886
IL_8	Victivallis lenta	-0.046298	0.0209346	-2.21155	0.0270999	-0.0873516	-0.00524434	0.612886
B_NGF	Allobacillus sp007559425	-0.0455866	0.0210675	-2.16384	0.0305809	-0.0869001	-0.00427306	0.617024
IL_7	Marseille-P3106 sp900169975	-0.0486676	0.0224852	-2.16443	0.030549	-0.0927643	-0.00457084	0.617024
IL_4	Alistipes_A_871400 excrementavium	-0.0461709	0.0213744	-2.1601	0.0308724	-0.088087	-0.00425478	0.617658
SCGF_B	Bilophila wadsworthia	0.0438606	0.0203049	2.1601	0.0308642	0.00404353	0.0836776	0.617658
IL_17	Eisenbergiella tayi	-0.0459927	0.0213094	-2.15832	0.0310105	-0.0877814	-0.00420395	0.617658
IL_3	Gemmiger_A_73129 variabilis	0.0445358	0.0206356	2.15821	0.0310132	0.00406993	0.0850018	0.617658
PDGF_BB	Limiplasma merdipullorum	-0.0446999	0.0206812	-2.16138	0.030765	-0.0852548	-0.00414498	0.617658
CTACK	Sutterella wadsworthensis_A_565869	0.0428919	0.0198648	2.15919	0.0309373	0.00393734	0.0818464	0.617658
IL_1B	UBA1417 sp003531055	-0.0472359	0.0218709	-2.15976	0.0309025	-0.0901265	-0.00434535	0.617658
CRP	Ventrimonas sp003481825	0.0405476	0.0187791	2.15918	0.0309354	0.00372247	0.0773727	0.617658
IL_1A	Duodenibacillus intestinigallinarum	0.0452693	0.0209867	2.15705	0.0311062	0.00411428	0.0864243	0.618512
CTACK	Odoribacter massiliensis	0.0424151	0.0196764	2.15563	0.0312147	0.00382997	0.0810002	0.619669
MIG	Faecousia sp000434635	-0.0414738	0.0192575	-2.15364	0.0313679	-0.079237	-0.00371066	0.621709
IL_2	Acetatifactor sp900066565	0.045123	0.021022	2.14647	0.0319415	0.00389868	0.0863474	0.625943
IL_5	Agathobacter faecis	0.0468679	0.0218276	2.14718	0.031891	0.00406229	0.0896736	0.625943
IL_13	Bacteroides_H xylanisolvens	0.0449931	0.0209293	2.14977	0.0316786	0.00395065	0.0860356	0.625943
LIF	Barnesiella intestinihominis	-0.04411	0.0205231	-2.14928	0.031712	-0.0843549	-0.00386506	0.625943
HGF	Barnesiella viscericola	-0.0422261	0.0196564	-2.14822	0.0317967	-0.0807714	-0.00368086	0.625943
MIG	Gemmiger_A_73129 qucibialis	-0.0412015	0.0191894	-2.1471	0.0318854	-0.078831	-0.00357201	0.625943
IL_1RA	Lachnospira eligens	-0.045396	0.0211471	-2.14668	0.0319216	-0.0868651	-0.00392699	0.625943
IL_8	Ruminococcus_F champanellensis	-0.0458287	0.0213561	-2.14593	0.0319877	-0.0877089	-0.00394846	0.625943
IL_3	Bacteroides_H fluxus	-0.0446256	0.0208029	-2.14517	0.0320425	-0.0854197	-0.00383159	0.626021
IL_13	Parabacteroides_B_862066 goldsteinii	0.044681	0.0208477	2.14321	0.0322019	0.00379853	0.0855634	0.628141
SCGF_B	CAG-269 sp000431335	0.0434231	0.0203134	2.13766	0.0326455	0.00358944	0.0832568	0.63516
IL_1RA	Dialister sp900543165	0.0444629	0.0208018	2.13746	0.0326648	0.00367096	0.0852549	0.63516
IL_5	Ruminiclostridium_E siraeum	-0.0461302	0.0215911	-2.13654	0.0327492	-0.0884719	-0.00378837	0.635798
MCP_1_MCAF	AF33-28 sp003477885	-0.042963	0.0202286	-2.12387	0.0337834	-0.0826305	-0.00329553	0.636821
IL_16	Alistipes_A_871404 ihumii	-0.0439044	0.020661	-2.12499	0.033693	-0.0844205	-0.00338843	0.636821
CTACK	Bacteroides_H cellulosilyticus	0.0419528	0.0197382	2.12546	0.0336535	0.00324642	0.0806591	0.636821
EOTAXIN	Barnesiella viscericola	-0.0431408	0.0202475	-2.13067	0.0332179	-0.0828452	-0.00343632	0.636821
MIG	CAG-307 sp001916215	-0.0406465	0.0191279	-2.12498	0.0336903	-0.0781556	-0.00313749	0.636821
PDGF_BB	CAG-313 sp003539625	-0.0438129	0.0206283	-2.12392	0.0337793	-0.0842641	-0.00336164	0.636821
IFN_G	Copromonas sp900066535	0.0453384	0.0213229	2.12627	0.0335912	0.00352328	0.0871536	0.636821
EOTAXIN	Eubacterium_R sp000436835	0.0430807	0.0202489	2.12756	0.0334761	0.00337344	0.082788	0.636821
IL_4	Fimivivens sp900113995	-0.0463937	0.0218012	-2.12803	0.0334451	-0.0891468	-0.00364061	0.636821
MIP_1A	Gemmiger_A_73129 formicilis_72474	0.0451078	0.0211525	2.1325	0.033076	0.0036268	0.0865888	0.636821
IL_17	Lawsonibacter sp000177015	-0.0446748	0.0209375	-2.13372	0.0329759	-0.0857342	-0.00361544	0.636821
IL_9	NSJ-61 sp003433845	0.0439414	0.0206858	2.12423	0.0337565	0.00337679	0.0845059	0.636821
MIP_1A	NSJ-61 sp003433845	0.0444517	0.0208344	2.13357	0.0329881	0.00359456	0.0853088	0.636821
LIF	Paraprevotella xylaniphila	0.043971	0.020621	2.13234	0.0330805	0.0035341	0.084408	0.636821
IL_2	PeH17 sp000435055	-0.0452366	0.0212766	-2.12611	0.0336016	-0.0869603	-0.00351282	0.636821
MIP_1B	Ruminococcus_D bicirculans	-0.0436873	0.0205317	-2.1278	0.0334584	-0.0839495	-0.00342504	0.636821
MCP_1_MCAF	Ruthenibacterium lactatiformans	-0.0430121	0.020224	-2.12678	0.0335403	-0.0826706	-0.00335366	0.636821
IFN_G	UBA1417 sp003531055	-0.0457254	0.0215267	-2.12412	0.0337708	-0.0879402	-0.00351065	0.636821
SDF_1A	Victivallis lenta	0.0444414	0.0208868	2.12772	0.0334678	0.00348206	0.0854008	0.636821
IL_18	Barnesiella intestinihominis	-0.0427307	0.0201713	-2.11839	0.0342473	-0.0822863	-0.00317519	0.637194
TRAIL	Clostridium_Q_134516 symbiosum	-0.0433587	0.0204347	-2.12181	0.0339559	-0.0834303	-0.00328708	0.637194
IL_6	Clostridium_Q_134516 symbiosum	0.0442552	0.0208917	2.11831	0.0342567	0.0032864	0.085224	0.637194
IL_16	Enterocloster asparagiformis	-0.043701	0.0206354	-2.11777	0.0343001	-0.0841667	-0.0032354	0.637194
MIG	Eubacterium_G ventriosum	-0.0406074	0.0191753	-2.11769	0.0343041	-0.0782094	-0.00300546	0.637194
IL_1RA	Eubacterium_R sp000436835	0.0438217	0.0206775	2.1193	0.034171	0.00327353	0.08437	0.637194
IL_5	Megasphaera_A_38685 elsdenii	0.0458398	0.0216466	2.11765	0.03432	0.0033893	0.0882904	0.637194
IL_2	Pseudoruminococcus_A massiliensis	-0.0439928	0.0207702	-2.11807	0.0342777	-0.0847234	-0.00326214	0.637194
IL_8	Ruminococcus_B gnavus	0.0453371	0.0213592	2.1226	0.0338982	0.00345087	0.0872234	0.637194
PDGF_BB	UBA1394 sp900066845	-0.0434333	0.0204846	-2.12029	0.0340846	-0.0836028	-0.00326383	0.637194
GROA	Ellagibacter isourolithinifaciens	-0.0446005	0.0210929	-2.11448	0.034583	-0.0859638	-0.00323715	0.639189
IFN_G	ER4 sp000765235	-0.0452668	0.0213978	-2.11548	0.0345007	-0.0872288	-0.00330473	0.639189
MIP_1A	PeH17 sp000435055	-0.0452447	0.021392	-2.11502	0.0345399	-0.0871954	-0.003294	0.639189
IL_3	Butyrivibrio_A_180067 crossotus	0.0436884	0.0206849	2.11209	0.0347843	0.00312576	0.0842511	0.641889
EOTAXIN	CAG-603 sp900066105	0.0429042	0.0203193	2.1115	0.0348332	0.00305886	0.0827495	0.641889
IL_1B	CAG-194 sp000432915	0.0458238	0.0217227	2.10949	0.0350186	0.00322391	0.0884237	0.643382
IL_8	Prevotella lascolaii	0.0439864	0.0208505	2.10961	0.0350041	0.00309781	0.084875	0.643382
MIP_1B	Ellagibacter isourolithinifaciens	-0.0434271	0.0206033	-2.10777	0.0351576	-0.0838299	-0.00302428	0.644974
IFN_G	Alistipes_A_871400 excrementavium	-0.0445635	0.0213884	-2.08354	0.0373173	-0.0865069	-0.00261999	0.644997
IL_5	Alistipes_A_871400 putredinis	-0.0450783	0.0215858	-2.08833	0.0368859	-0.0874096	-0.00274698	0.644997
IFN_G	Alistipes_A_871400 senegalensis	-0.0442098	0.0211664	-2.08867	0.0368517	-0.0857181	-0.00270151	0.644997
MCP_1_MCAF	Anaerotignum lactatifermentans	-0.0431339	0.0205325	-2.10076	0.0357666	-0.0833973	-0.0028705	0.644997
IP_10	Anaerotruncus colihominis	0.0409811	0.0196629	2.08418	0.03725	0.00242286	0.0795392	0.644997
IL_1A	Angelakisella massiliensis	0.0440072	0.0210717	2.08845	0.036868	0.00268548	0.0853289	0.644997
PDGF_BB	Bacteroides_H fragilis	0.0425555	0.0204532	2.08063	0.0375737	0.00244776	0.0826632	0.644997
MIG	Bacteroides_H ndongoniae	-0.0400208	0.0192186	-2.0824	0.037412	-0.0777077	-0.00233398	0.644997
IL_12_P70	Bilophila wadsworthia	-0.0424855	0.0204257	-2.08	0.0376322	-0.0825395	-0.00243147	0.644997
TNF_B	CAG-177 sp003538135	0.044191	0.02103	2.10133	0.0357225	0.00295082	0.0854311	0.644997
IL_16	CAG-269 sp000431335	0.0431349	0.0205328	2.10078	0.0357675	0.00287043	0.0833994	0.644997
IL_10	CAG-274 sp900545305	0.0430653	0.0205661	2.094	0.0363652	0.00273614	0.0833945	0.644997
IL_1RA	CAG-307 sp001916215	0.043512	0.0207381	2.09817	0.0359975	0.00284502	0.0841791	0.644997
M_CSF	CAG-313 sp000433035	-0.0432583	0.0207577	-2.08396	0.0372722	-0.0839638	-0.00255279	0.644997
IL_8	CAG-313 sp003539625	-0.0448303	0.0212936	-2.10534	0.0353745	-0.0865879	-0.00307267	0.644997
CRP	CAG-313 sp003539625	-0.0396623	0.0189134	-2.09705	0.0360944	-0.0767507	-0.0025739	0.644997
CRP	CAG-353 sp900066885	-0.0393984	0.0188841	-2.08633	0.0370547	-0.0764293	-0.00236751	0.644997
IL_2	Coprococcus_A_121497 sp000154245	0.0438961	0.0210675	2.0836	0.0373088	0.00258254	0.0852096	0.644997
TNF_A	Coprococcus_A_121497 sp000154245	0.0441276	0.0212038	2.08112	0.0375384	0.00254606	0.085709	0.644997
MIP_1A	Copromonas sp900066535	0.0442887	0.0212195	2.08717	0.0369875	0.00267637	0.085901	0.644997
IL_16	Dorea_A longicatena	0.0432022	0.0206399	2.09314	0.0364446	0.00272771	0.0836768	0.644997
MIG	Dorea_A longicatena	-0.0400283	0.0191686	-2.08822	0.0368838	-0.0776172	-0.00243942	0.644997
IL_8	Eggerthella lenta	0.0439519	0.0210824	2.08476	0.0372055	0.0026084	0.0852954	0.644997
MCP_1_MCAF	Ellagibacter isourolithinifaciens	-0.0424771	0.0203044	-2.09201	0.0365429	-0.0822932	-0.00266096	0.644997
IL_9	Eubacterium_G sp000435815	0.0434956	0.02091	2.08013	0.0376229	0.00249133	0.0844999	0.644997
FGF_BASIC	Faecalibacillus intestinalis	0.0431322	0.0207405	2.07961	0.0376702	0.00246044	0.083804	0.644997
IL_16	Gemmiger_A_73129 formicilis_72474	0.0431203	0.0206248	2.0907	0.0366631	0.0026754	0.0835652	0.644997
IL_1A	Gemmiger_A_73129 qucibialis	-0.0441933	0.0210802	-2.09644	0.0361535	-0.0855316	-0.0028549	0.644997
IL_16	Intestinibacter bartlettii	0.0435704	0.0207651	2.09825	0.0359912	0.00285022	0.0842905	0.644997
MIG	Marvinbryantia sp900066075	-0.0402888	0.0191572	-2.10306	0.0355649	-0.0778553	-0.00272229	0.644997
B_NGF	Megasphaera_A_38685 elsdenii	0.0437781	0.0210067	2.084	0.0372717	0.00258365	0.0849726	0.644997
IL_2	Mesosutterella massiliensis	-0.0441677	0.0209771	-2.10552	0.0353559	-0.0853041	-0.00303136	0.644997
M_CSF	Negativibacillus massiliensis	0.0430974	0.020629	2.08916	0.0368011	0.00264426	0.0835505	0.644997
IL_8	Parabacteroides_B_862066 johnsonii	0.0438637	0.0210865	2.08018	0.0376247	0.00251214	0.0852153	0.644997
IL_7	Paraprevotella sp003477995	-0.046153	0.0219287	-2.10469	0.0354426	-0.0891584	-0.00314765	0.644997
IL_1RA	Paraprevotella xylaniphila	-0.0437204	0.0208558	-2.09632	0.0361615	-0.0846182	-0.00282255	0.644997
CRP	Phascolarctobacterium_A faecium	0.0390801	0.0186647	2.0938	0.0363833	0.0024794	0.0756809	0.644997
B_NGF	Phocaeicola_A_858004 coprocola	-0.0437096	0.0209178	-2.08958	0.0367666	-0.0847297	-0.00268943	0.644997
HGF	Phocaeicola_A_858004 salanitronis	-0.0412149	0.0196962	-2.09253	0.036496	-0.0798383	-0.00259156	0.644997
MCP_1_MCAF	Phocaeicola_A_858004 salanitronis	-0.0425029	0.0202219	-2.10182	0.035673	-0.0821571	-0.00284861	0.644997
CRP	Phocaeicola_A_858004 sp900066445	0.0392605	0.0187577	2.09303	0.0364521	0.0024773	0.0760436	0.644997
SCF	Ruminococcus_D bicirculans	-0.0424902	0.0202707	-2.09614	0.036175	-0.0822402	-0.00274018	0.644997
IL_8	Ruminococcus_E bromii_B	-0.0442513	0.021136	-2.09364	0.0364057	-0.0856999	-0.0028027	0.644997
CRP	Ruthenibacterium lactatiformans	0.0393752	0.0187449	2.10058	0.0357824	0.00261721	0.0761331	0.644997
IL_3	Scatocola faecipullorum	-0.0435584	0.0207289	-2.10133	0.0357187	-0.0842075	-0.00290936	0.644997
IP_10	UBA1417 sp003531055	-0.0411925	0.0195523	-2.10679	0.0352401	-0.0795337	-0.00285128	0.644997
MIP_1A	UBA738 sp004557735	-0.0444716	0.0212481	-2.09297	0.0364663	-0.0861401	-0.00280316	0.644997
MIP_1A	Ventrimonas sp003481825	0.0443851	0.0211954	2.09409	0.0363655	0.00282012	0.0859501	0.644997
IL_7	Agathobaculum butyriciproducens	-0.0454512	0.0218977	-2.07562	0.0380566	-0.0883958	-0.00250661	0.646774
IL_7	Blautia_A_141780 hansenii	-0.0457954	0.0220661	-2.07537	0.0380795	-0.0890703	-0.00252043	0.646774
IL_12_P70	Eisenbergiella tayi	-0.0427363	0.0205764	-2.07696	0.0379122	-0.0830858	-0.00238685	0.646774
M_CSF	Paraprevotella sp003477995	0.0430605	0.0207373	2.07647	0.0379592	0.00239503	0.0837259	0.646774
IL_7	Paraprevotella xylaniphila	-0.0461626	0.0222436	-2.07532	0.0380841	-0.0897855	-0.00253959	0.646774
IL_7	Roseburia intestinalis	-0.0461188	0.022223	-2.07527	0.0380888	-0.0897014	-0.00253614	0.646774
IL_2	Ellagibacter isourolithinifaciens	-0.0438777	0.0211511	-2.07448	0.0381472	-0.0853553	-0.00240004	0.646876
IL_2	Collinsella sp000434535	-0.043949	0.0211984	-2.07322	0.0382648	-0.0855194	-0.00237861	0.647089
EOTAXIN	Streptococcus thermophilus	-0.042323	0.0204097	-2.07367	0.0382167	-0.0823455	-0.00230048	0.647089
IL_13	CAG-95 sp900066375	0.043202	0.0208541	2.07163	0.0384121	0.00230701	0.0840969	0.648691
CTACK	Alistipes_A_871400 excrementavium	0.0403867	0.0196055	2.05997	0.0395128	0.00194058	0.0788328	0.65305
FGF_BASIC	Butyribacter intestini	0.0427833	0.0207741	2.05945	0.0395619	0.0020456	0.0835209	0.65305
IL_3	CABJAA01 sp003150885	-0.0427456	0.0206823	-2.06677	0.0388661	-0.0833033	-0.00218791	0.65305
SDF_1A	CAG-345 sp000433315	0.0431362	0.0209173	2.06222	0.0393007	0.00211699	0.0841554	0.65305
CRP	CAG-533 sp000434495	-0.0389647	0.0189089	-2.06066	0.0394439	-0.0760443	-0.0018852	0.65305
GROA	Dorea_A longicatena	-0.0432401	0.0209966	-2.05939	0.0395708	-0.0844145	-0.00206564	0.65305
VEGF	Dysosmobacter welbionis	0.0425818	0.0206498	2.06209	0.039307	0.00208839	0.0830752	0.65305
CTACK	Eubacterium_G ventriosum	-0.0408586	0.0197915	-2.06445	0.0390856	-0.0796695	-0.00204777	0.65305
B_NGF	Haemophilus_D_735815 parainfluenzae_K_735055	0.0443508	0.0214976	2.06306	0.0392209	0.00219373	0.086508	0.65305
IL_7	Lawsonibacter sp014287875	0.045018	0.0218303	2.06218	0.0393191	0.00220558	0.0878305	0.65305
M_CSF	Marseille-P3106 sp900169975	0.043357	0.021028	2.06186	0.0393311	0.00212139	0.0845926	0.65305
B_NGF	Odoribacter massiliensis	-0.0429701	0.0207826	-2.0676	0.0387912	-0.0837251	-0.00221513	0.65305
EOTAXIN	Parabacteroides_B_862066 goldsteinii	-0.041728	0.0202443	-2.06122	0.0393901	-0.0814262	-0.00202972	0.65305
LIF	PeH17 sp000435055	-0.0428914	0.020738	-2.06826	0.0387233	-0.0835576	-0.00222516	0.65305
PDGF_BB	Ruminococcus_C_58660 sp000433635	0.0424344	0.0205614	2.06379	0.0391458	0.0021143	0.0827545	0.65305
IL_8	Senegalimassilia faecalis	-0.0434452	0.0210463	-2.06427	0.0391091	-0.0847179	-0.00217255	0.65305
IL_8	UBA1394 sp900066845	-0.0435936	0.0211323	-2.06289	0.0392403	-0.085035	-0.00215225	0.65305
IL_16	CAG-196 sp002102975	-0.0424999	0.0206553	-2.05757	0.0397426	-0.0830047	-0.00199503	0.653632
EOTAXIN	CAG-873 sp001701165	0.041651	0.0202562	2.05621	0.0398709	0.00192942	0.0813726	0.653632
IL_3	Intestinibacter bartlettii	0.0432027	0.021007	2.05659	0.0398368	0.00200841	0.084397	0.653632
IL_4	Limisoma sp900548875	-0.0431876	0.0210194	-2.05465	0.0400302	-0.0844074	-0.00196767	0.653632
IL_5	Prevotella stercorea	0.0439151	0.0213647	2.0555	0.0399518	0.0020174	0.0858129	0.653632
LIF	Roseburia inulinivorans	0.0426704	0.0207522	2.05619	0.039873	0.00197621	0.0833646	0.653632
EOTAXIN	Roseburia inulinivorans	0.0421859	0.0205281	2.05503	0.0399845	0.00193116	0.0824406	0.653632
MIF	SFTJ01 sp004563195	0.0456278	0.0222008	2.05523	0.0399827	0.0020894	0.0891662	0.653632
IL_2RA	51-20 sp001917175	-0.0411467	0.0200507	-2.05214	0.0402652	-0.0804652	-0.0018282	0.653636
MIP_1A	CAG-273 sp003507395	-0.0437434	0.0213106	-2.05266	0.0402238	-0.0855345	-0.00195238	0.653636
SDF_1A	Dysosmobacter welbionis	-0.0433884	0.0211456	-2.05189	0.0402955	-0.0848552	-0.00192159	0.653636
IFN_G	Onthocola_B sp000437355	-0.0445306	0.0216824	-2.05376	0.0401163	-0.0870507	-0.00201045	0.653636
IL_10	Tidjanibacter inops_A	-0.042373	0.0206352	-2.05344	0.0401387	-0.0828377	-0.00190836	0.653636
RANTES	CAG-353 sp900066885	0.0428403	0.020909	2.04889	0.040585	0.001838	0.0838427	0.655742
CTACK	CAG-533 sp000434495	-0.0407587	0.0198843	-2.04979	0.040497	-0.0797516	-0.0017658	0.655742
MIP_1B	Gemmiger_A_73129 formicilis_72474	-0.0419187	0.0204575	-2.04907	0.0405671	-0.0820355	-0.00180203	0.655742
IL_1RA	Alistipes_A_871400 putredinis	-0.0424599	0.0207572	-2.04555	0.0409128	-0.0831643	-0.00175538	0.65931
IL_12_P70	Lachnospira eligens	-0.0425125	0.020783	-2.04554	0.0409104	-0.083267	-0.00175799	0.65931
IL_7	Lawsonibacter asaccharolyticus	-0.0464679	0.0227269	-2.04462	0.0410227	-0.0910387	-0.00189705	0.66022
SDF_1A	Coprococcus_A_121497 eutactus	-0.043086	0.0210813	-2.0438	0.0410886	-0.0844266	-0.00174532	0.660417
IL_18	Prevotella stercorea	0.0410682	0.0201054	2.04264	0.0411997	0.00164189	0.0804945	0.661047
VEGF	Ruminococcus_C_58660 callidus	-0.0417376	0.0204369	-2.04226	0.041235	-0.0818136	-0.00166164	0.661047
SDF_1A	CAG-238 sp900542245	0.042628	0.0208886	2.04073	0.0413931	0.00166526	0.0835908	0.662168
M_CSF	Dysosmobacter welbionis	0.0429621	0.0210547	2.0405	0.0414124	0.00167435	0.0842499	0.662168
IL_1B	Clostridium_Q_135853 saccharolyticum_A	-0.0447728	0.0219526	-2.03952	0.041521	-0.0878236	-0.00172206	0.663045
IL_1B	Anaerostipes hadrus	0.0444654	0.0218417	2.0358	0.0418938	0.00163208	0.0872986	0.664711
IL_13	Barnesiella intestinihominis	-0.0428381	0.0210488	-2.03518	0.0419488	-0.084115	-0.00156118	0.664711
B_NGF	CAG-269 sp000431335	0.0424074	0.020822	2.03666	0.0418	0.00157519	0.0832396	0.664711
EOTAXIN	CAG-45 sp000438375	0.0414163	0.0203499	2.03521	0.0419403	0.00151096	0.0813217	0.664711
MCP_1_MCAF	Lachnoclostridium_A_130679 sp002160755	-0.0418908	0.0205705	-2.03645	0.0418149	-0.0822286	-0.00155299	0.664711
FGF_BASIC	Limiplasma merdipullorum	-0.0428964	0.0210524	-2.0376	0.0417031	-0.0841798	-0.0016129	0.664711
MIF	PeH17 sp900542285	0.0450533	0.0221452	2.03445	0.0420341	0.001624	0.0884827	0.665207
CTACK	Blautia_A_141781 obeum	-0.0402309	0.0197897	-2.03292	0.0421742	-0.0790383	-0.00142354	0.665765
VEGF	Flavonifractor plautii	0.0421938	0.0207559	2.03286	0.0421774	0.00149233	0.0828953	0.665765
SDF_1A	Bifidobacterium angulatum	0.0423468	0.0208511	2.03091	0.0423808	0.00145745	0.0832361	0.667267
SDF_1A	Eisenbergiella porci	-0.0426021	0.0209763	-2.03097	0.0423753	-0.0837368	-0.00146732	0.667267
FGF_BASIC	An92 sp900199495	-0.042345	0.0208736	-2.02864	0.0426086	-0.0832778	-0.00141222	0.669999
RANTES	Bifidobacterium breve	-0.0418922	0.0206685	-2.02686	0.0427908	-0.0824229	-0.00136151	0.671152
IL_8	Copromonas sp000435795	0.0428198	0.0211223	2.02723	0.0427591	0.00139804	0.0842415	0.671152
IL_8	Blautia_A_141781 wexlerae	0.0431209	0.0212812	2.02624	0.0428601	0.00138759	0.0848542	0.671383
SCGF_B	Akkermansia muciniphila_D_776786	-0.0411013	0.0203677	-2.01797	0.0437063	-0.0810414	-0.00116114	0.671975
IL_3	Bacteroides_H stercoris	-0.0418053	0.0207014	-2.01944	0.0435552	-0.0824004	-0.00121027	0.671975
IL_9	Bifidobacterium dentium	0.0419344	0.0207437	2.02155	0.0433371	0.00125637	0.0826125	0.671975
IL_12_P70	Bifidobacterium dentium	0.0413926	0.0204773	2.02139	0.0433503	0.00123758	0.0815476	0.671975
EOTAXIN	Butyrivibrio_A_180067 crossotus	0.0410403	0.0203196	2.01973	0.0435223	0.00119434	0.0808862	0.671975
B_NGF	CAG-873 sp001701165	0.0421479	0.0208272	2.0237	0.0431184	0.00130558	0.0829903	0.671975
IL_3	Coprobacter fastidiosus	-0.0419416	0.020723	-2.02391	0.0430932	-0.0825791	-0.00130408	0.671975
MIP_1B	Cryptobacteroides sp900544195	-0.0416525	0.0205906	-2.02289	0.043199	-0.0820303	-0.00127462	0.671975
LIF	ER4 sp900317525	-0.041932	0.0207802	-2.01788	0.0437154	-0.0826811	-0.00118285	0.671975
IFN_G	ER4 sp900317525	-0.0437536	0.0216504	-2.02091	0.0434097	-0.0862109	-0.00129622	0.671975
IL_8	Flavonifractor plautii	0.0430977	0.0213405	2.01953	0.0435534	0.0012481	0.0849473	0.671975
IL_17	Ligilactobacillus ruminis	0.043456	0.0214562	2.02533	0.0429537	0.00137942	0.0855326	0.671975
CRP	Parasutterella gallistercoris	0.0379107	0.0187815	2.01851	0.0436504	0.00108081	0.0747405	0.671975
IL_5	Prevotella pectinovora	0.0434752	0.0215089	2.02126	0.0433769	0.00129461	0.0856558	0.671975
MIG	VUNA01 sp002299625	0.0387524	0.0191606	2.02251	0.0432349	0.00117939	0.0763255	0.671975
CRP	Coprobacter fastidiosus	0.0378388	0.0187606	2.01693	0.043815	0.00104998	0.0746276	0.672169
IL_1A	Cryptobacteroides sp900544195	0.0426102	0.021128	2.01677	0.0438371	0.00117809	0.0840423	0.672169
IL_6	Alistipes_A_871400 senegalensis	-0.0418274	0.0207527	-2.01552	0.0439675	-0.0825236	-0.0011313	0.672573
IL_8	Bacteroides_H salyersiae	0.0420166	0.0208466	2.01551	0.0439726	0.00113546	0.0828977	0.672573
IL_4	Streptococcus salivarius_347002	0.0429999	0.0213447	2.01455	0.0440735	0.00114204	0.0848578	0.673282
IL_6	Bifidobacterium breve	0.0419492	0.0208492	2.01203	0.0443347	0.00106374	0.0828347	0.673683
TNF_B	CAG-196 sp002102975	0.0424724	0.0211272	2.01032	0.0445158	0.00104171	0.0839031	0.673683
IL_5	Dialister sp900543165	0.0434488	0.0216045	2.0111	0.0444405	0.00108072	0.0858169	0.673683
IP_10	Lachnoclostridium_B sp900066555	-0.039686	0.0197393	-2.01051	0.0444897	-0.078394	-0.000978089	0.673683
RANTES	Limisoma sp900548875	-0.0415441	0.0206393	-2.01286	0.0442442	-0.0820176	-0.00107071	0.673683
IL_1B	Negativibacillus massiliensis	-0.0438277	0.0217939	-2.01101	0.04445	-0.0865671	-0.00108824	0.673683
IL_4	Ruminococcus_E bromii_B	-0.0429995	0.0213694	-2.0122	0.0443205	-0.0849059	-0.0010932	0.673683
SDF_1A	Ruminococcus_F champanellensis	0.0423931	0.0210898	2.01012	0.0445369	0.00103567	0.0837505	0.673683
MIF	Blautia_A_141780 hansenii	-0.0451553	0.0225013	-2.00679	0.0449026	-0.0892829	-0.00102768	0.674259
IL_6	Collinsella aerofaciens_E	-0.0418518	0.0208564	-2.00667	0.0449032	-0.0827514	-0.000952305	0.674259
IL_4	Dialister invisus	0.0425417	0.0211774	2.00883	0.0446774	0.00101194	0.0840715	0.674259
IL_4	Eggerthella lenta	0.0427831	0.0213152	2.00717	0.0448536	0.000983215	0.0845831	0.674259
IL_12_P70	Limisoma sp900548875	-0.0410284	0.02043	-2.00824	0.0447299	-0.0810907	-0.000966031	0.674259
MIG	Phocaeicola_A_858004 sp900066445	-0.0384784	0.0191701	-2.00721	0.0448398	-0.0760701	-0.000886662	0.674259
MIP_1B	CAG-238 sp900542245	-0.0411656	0.0205208	-2.00604	0.0449673	-0.0814066	-0.000924631	0.6744
CRP	Longicatena caecimuris	0.0378309	0.0188718	2.00463	0.0451158	0.000824084	0.0748378	0.675805
LIF	Escherichia marmotae	-0.0414647	0.020702	-2.00293	0.0452972	-0.0820604	-0.000868985	0.676878
IL_18	Faecalitalea cylindroides	0.0404922	0.0202119	2.00338	0.045252	0.000856961	0.0801274	0.676878
RANTES	Alistipes_A_871400 timonensis	-0.0417848	0.0208691	-2.00223	0.045376	-0.0827088	-0.00086074	0.677234
EOTAXIN	An92 sp900199495	-0.0409382	0.0204752	-1.9994	0.0456776	-0.0810892	-0.000787221	0.677776
IL_18	Bacteroides_H thetaiotaomicron	0.0402588	0.0201326	1.99968	0.0456503	0.000779168	0.0797385	0.677776
SCF	Dialister succinatiphilus	-0.0403204	0.0201774	-1.9983	0.0457972	-0.0798873	-0.000753498	0.677776
M_CSF	Ellagibacter isourolithinifaciens	-0.0416903	0.0208375	-2.00073	0.0455367	-0.0825522	-0.000828358	0.677776
GROA	Eubacterium_G sp000434315	0.0419217	0.0209695	1.99918	0.0457083	0.000800328	0.083043	0.677776
CRP	Limivivens sp900066135	-0.0376043	0.0187983	-2.00041	0.0455697	-0.074467	-0.000741526	0.677776
B_NGF	Tidjanibacter inops_A	-0.0422912	0.021161	-1.99855	0.045777	-0.0837881	-0.000794234	0.677776
RANTES	Gemmiger_A_73129 formicilis_72474	-0.0414862	0.0207757	-1.99686	0.0459566	-0.082227	-0.00074537	0.67932
GM_CSF	Coprococcus_A_121497 eutactus	-0.0453601	0.0227216	-1.99634	0.0460358	-0.0899213	-0.000798857	0.679676
HGF	Bilophila wadsworthia	0.0390724	0.0196404	1.98939	0.0467723	0.00055838	0.0775864	0.680766
IL_2	Butyribacter intestini	0.0419201	0.0210477	1.99167	0.0465273	0.00064526	0.083195	0.680766
EOTAXIN	Coprobacter fastidiosus	-0.0404213	0.0203096	-1.99025	0.0466768	-0.0802476	-0.000594999	0.680766
RANTES	Dorea_A longicatena	-0.0414418	0.0208225	-1.99024	0.0466818	-0.0822744	-0.000609102	0.680766
TNF_A	Evtepia gabavorous	-0.0423584	0.0212733	-1.99115	0.0465879	-0.0840762	-0.000640465	0.680766
IL_8	Faecenecus gallistercoris	-0.0421429	0.0211347	-1.99402	0.0462731	-0.0835888	-0.000696954	0.680766
IL_18	Ligilactobacillus ruminis	0.0405343	0.0203591	1.99097	0.046601	0.000610476	0.080458	0.680766
IL_1A	Parabacteroides_B_862066 sp002159645	-0.0421404	0.0211448	-1.99294	0.0463874	-0.0836055	-0.00067519	0.680766
G_CSF	Phocaeicola_A_858004 coprocola	-0.0420488	0.0211318	-1.98983	0.046733	-0.0834892	-0.000608368	0.680766
MIF	Ruminococcus_C_58660 sp000433635	0.0434988	0.0218133	1.99414	0.0462689	0.000720253	0.0862774	0.680766
CTACK	Scatocola faecipullorum	0.0394444	0.0198111	1.99103	0.046595	0.000595127	0.0782936	0.680766
M_CSF	UBA1394 sp900066845	0.0412516	0.020707	1.99216	0.04647	0.000645586	0.0818577	0.680766
CTACK	Agathobacter faecis	-0.0394851	0.0198527	-1.9889	0.0468288	-0.0784159	-0.000554269	0.680785
FGF_BASIC	Odoribacter massiliensis	-0.0411272	0.0206839	-1.98836	0.0468884	-0.081688	-0.000566336	0.680848
CTACK	Dorea_A longicatena	-0.039262	0.0197622	-1.98673	0.0470699	-0.0780154	-0.000508715	0.68268
IL_6	Alistipes_A_871400 putredinis	-0.0413019	0.0208136	-1.98437	0.0473344	-0.0821176	-0.000486298	0.683955
CRP	Alistipes_A_871400 timonensis	-0.0372457	0.0187871	-1.98251	0.0475366	-0.0740864	-0.000404909	0.683955
MIG	Bariatricus comes	-0.0383924	0.0194069	-1.97828	0.0480118	-0.0764485	-0.000336177	0.683955
B_NGF	Bifidobacterium angulatum	0.0416253	0.0210489	1.97755	0.048101	0.000348023	0.0829025	0.683955
IL_18	CAG-194 sp000432915	-0.0401094	0.0202419	-1.9815	0.0476518	-0.0798034	-0.000415453	0.683955
SDF_1A	Clostridium_Q_134516 symbiosum	-0.0411704	0.0207642	-1.98276	0.0475148	-0.0818893	-0.00045159	0.683955
IL_3	Copromonas sp000435795	-0.041347	0.0208832	-1.97992	0.0478303	-0.0822986	-0.000395425	0.683955
IL_6	Copromonas sp900066535	0.0415027	0.0209156	1.98429	0.0473432	0.00048702	0.0825184	0.683955
IL_1B	Cryptobacteroides sp900544195	-0.0428882	0.0216454	-1.9814	0.0476743	-0.0853364	-0.000439968	0.683955
IL_1A	Enterocloster asparagiformis	0.0416544	0.021036	1.98015	0.0478071	0.000402667	0.0829061	0.683955
VEGF	Enterocloster bolteae	0.0408576	0.0206047	1.98293	0.0474899	0.000452673	0.0812625	0.683955
FGF_BASIC	Lawsonibacter sp000177015	-0.0407587	0.0205843	-1.98009	0.0478111	-0.0811241	-0.000393278	0.683955
M_CSF	Parabacteroides_B_862066 goldsteinii	0.0409478	0.020704	1.97777	0.0480724	0.000347557	0.081548	0.683955
MCP_1_MCAF	RUG115 sp900066395	0.0399758	0.0201413	1.98477	0.0472842	0.000479631	0.0794719	0.683955
IL_7	Ruminococcus_F champanellensis	0.0443167	0.0223924	1.9791	0.0479415	0.000401956	0.0882315	0.683955
SCGF_B	Streptococcus salivarius_347002	0.0403684	0.0203667	1.98208	0.0475848	0.000430177	0.0803066	0.683955
IL_3	Ventrimonas sp003481825	0.0409531	0.0207016	1.97826	0.0480172	0.000357634	0.0815486	0.683955
RANTES	Alistipes_A_871404 ihumii	-0.0410244	0.0207926	-1.97303	0.0486104	-0.0817983	-0.000250455	0.685343
FGF_BASIC	Anaerotignum lactatifermentans	-0.0415195	0.021012	-1.97599	0.0482739	-0.0827237	-0.0003153	0.685343
IL_6	Bacteroides_H xylanisolvens	0.0409454	0.0207438	1.97386	0.0485186	0.00026659	0.0816243	0.685343
MIP_1B	Blautia_A_141780 hansenii	0.0404964	0.0205248	1.97305	0.0486083	0.000247611	0.0807451	0.685343
IL_17	Butyribacter intestini	0.0420786	0.0213069	1.97489	0.0484058	0.000294977	0.0838622	0.685343
IL_3	CAG-307 sp001916215	0.0409145	0.0207301	1.97367	0.0485364	0.000263157	0.0815658	0.685343
IL_2	CAG-307 sp001916215	0.0415244	0.0210488	1.97277	0.0486434	0.000247465	0.0828013	0.685343
CTACK	UBA1394 sp900066845	0.0388345	0.0196784	1.97346	0.0485617	0.000245445	0.0774236	0.685343
IL_8	Barnesiella intestinihominis	-0.0415447	0.0210941	-1.96949	0.0490217	-0.0829111	-0.000178263	0.686471
HGF	Bifidobacterium dentium	0.0387982	0.0196893	1.97053	0.0488933	0.000188415	0.077408	0.686471
CRP	CAG-194 sp000432915	-0.0369853	0.0187803	-1.96937	0.0490267	-0.0738128	-0.000157881	0.686471
CRP	Escherichia ruysiae	0.0373611	0.0189598	1.97054	0.0488919	0.000181671	0.0745405	0.686471
IL_17	Eubacterium_R sp000436835	0.0418945	0.0212556	1.97099	0.0488503	0.000211414	0.0835776	0.686471
IL_10	Prevotella sp002251365	0.0402891	0.0204607	1.9691	0.0490575	0.000166518	0.0804116	0.686471
GM_CSF	AF33-28 sp003477885	-0.0435048	0.0221162	-1.9671	0.0493138	-0.0868787	-0.000130796	0.686489
MIG	Anaerotruncus colihominis	0.0378587	0.0192596	1.9657	0.0494486	9.14023e-05	0.075626	0.686489
RANTES	CAG-269 sp000431335	0.041084	0.0208868	1.96699	0.0493035	0.000125359	0.0820426	0.686489
MIG	Coprococcus_A_187866 catus	-0.0376155	0.0191135	-1.968	0.0491833	-0.0750963	-0.00013464	0.686489
GM_CSF	Duodenibacillus intestinigallinarum	0.045133	0.0229541	1.96622	0.0494148	0.000115667	0.0901503	0.686489
TNF_A	Gemmiger_A_73129 qucibialis	-0.041926	0.0213235	-1.96619	0.0494021	-0.0837423	-0.000109783	0.686489
MIP_1B	Ruminococcus_C_58660 callidus	-0.0402942	0.0204761	-1.96786	0.0492024	-0.0804475	-0.000140851	0.686489
IL_1B	Mediterraneibacter_A_155507 lactaris	0.0424796	0.021617	1.96511	0.0495314	8.71308e-05	0.0848721	0.686865
B_NGF	Dialister sp900543165	0.0414887	0.0211257	1.9639	0.0496641	6.09639e-05	0.0829164	0.687159
CRP	Odoribacter massiliensis	0.0367197	0.0186974	1.9639	0.0496583	5.48901e-05	0.0733846	0.687159
IL_4	Bifidobacterium breve	0.0419777	0.0213839	1.96305	0.0497658	4.29925e-05	0.0839125	0.687678
IL_8	CAG-628 sp003524085	-0.0418467	0.0213216	-1.96264	0.0498131	-0.0836592	-3.41867e-05	0.687678
EOTAXIN	Alistipes_A_871400 excrementavium	-0.03975	0.0202748	-1.96056	0.0500462	-0.079508	8.01668e-06	0.687885
SDF_1A	Bacteroides_H xylanisolvens	-0.0407242	0.0207817	-1.95962	0.0501629	-0.0814774	2.89639e-05	0.687885
MIF	Mediterraneibacter_A_155507 torques	-0.0432884	0.0220856	-1.96003	0.0501272	-0.0866008	2.40517e-05	0.687885
VEGF	PeH17 sp900542285	0.0400282	0.0204232	1.95993	0.0501198	-2.09309e-05	0.0800772	0.687885
GM_CSF	Pseudoflavonifractor capillosus	-0.0442935	0.022588	-1.96093	0.0500302	-0.0885929	5.84876e-06	0.687885
IL_9	Victivallis lenta	-0.0407652	0.0207844	-1.96134	0.0499588	-0.081523	-7.33515e-06	0.687885
MIP_1B	Bacteroides_H faecichinchillae	0.0399145	0.0203807	1.95845	0.0502965	-5.16304e-05	0.0798807	0.688291
IP_10	Ruminococcus_E bromii_B	-0.03823	0.0195214	-1.95836	0.0503042	-0.0765107	5.07372e-05	0.688291
RANTES	Senegalimassilia faecalis	-0.0406432	0.0207594	-1.95782	0.0503701	-0.081352	6.56139e-05	0.688429
IL_1RA	Alistipes_A_871400 shahii	-0.0406243	0.020761	-1.95676	0.0504952	-0.0813364	8.77137e-05	0.689375
IL_7	Phocaeicola_A_858004 coprocola	-0.0431135	0.0220509	-1.95518	0.0507005	-0.0863586	0.000131585	0.691411
IFN_G	CAG-307 sp001916215	0.0418973	0.0214629	1.95208	0.0510553	-0.000192353	0.0839869	0.695481
MIP_1B	Alistipes_A_871400 timonensis	-0.0403438	0.0206736	-1.95146	0.0511219	-0.0808844	0.000196843	0.695619
LIF	Bacteroides_H xylanisolvens	0.039965	0.0204866	1.95079	0.0511992	-0.000208363	0.0801384	0.695902
CTACK	Anaerotignum lactatifermentans	0.0390825	0.0200533	1.94894	0.0514234	-0.000241647	0.0784067	0.696645
B_NGF	Bifidobacterium dentium	0.0407617	0.0209119	1.94921	0.0513942	-0.000246894	0.0817702	0.696645
SCF	Clostridium_Q_134516 symbiosum	-0.0394952	0.0202561	-1.94979	0.0513179	-0.0792165	0.000226193	0.696645
IL_1A	CAG-177 sp003538135	0.0410451	0.0210814	1.94698	0.0516603	-0.000295758	0.082386	0.699087
IL_10	Enterocloster asparagiformis	-0.0399791	0.0205493	-1.94552	0.0518294	-0.0802754	0.000317191	0.699104
IL_2	Limiplasma merdipullorum	-0.0415874	0.0213719	-1.94589	0.051791	-0.0834979	0.000323098	0.699104
IFN_G	Parabacteroides_B_862066 sp002159645	-0.0415495	0.0213558	-1.94558	0.0518317	-0.0834291	0.00033009	0.699104
CTACK	Eubacterium_G sp000435815	-0.0386144	0.0198652	-1.94382	0.0520377	-0.0775698	0.000340987	0.69993
IL_10	PeH17 sp900542285	0.0398458	0.0205012	1.94358	0.0520633	-0.000356233	0.0800478	0.69993
IP_10	Sutterella wadsworthensis_A_565807	0.0381905	0.0196494	1.94359	0.0520615	-0.000341149	0.0767221	0.69993
IP_10	Alloprevotella timonensis	0.0380058	0.0195685	1.94219	0.0522313	-0.000367216	0.0763788	0.700661
IL_12_P70	Gemmiger_A_73129 qucibialis	-0.0398635	0.0205228	-1.9424	0.0522056	-0.0801079	0.000380765	0.700661
IL_2RA	CAG-95 sp900066375	0.0389571	0.0200636	1.94168	0.0522927	-0.00038668	0.0783009	0.700691
IL_12_P70	Pseudoruminococcus_A massiliensis	-0.0396735	0.0204373	-1.94123	0.0523472	-0.0797501	0.000403072	0.700691
IL_4	ER4 sp900317525	-0.0419675	0.0216395	-1.9394	0.0525805	-0.0844034	0.000468362	0.702288
GM_CSF	Solibaculum mannosilyticum	-0.0429673	0.0221518	-1.93967	0.0525638	-0.0864111	0.000476503	0.702288
IL_3	Anaerotignum lactatifermentans	-0.0409221	0.0211388	-1.93587	0.0530039	-0.0823749	0.000530755	0.703389
FGF_BASIC	Angelakisella massiliensis	-0.0404088	0.0208644	-1.93673	0.0528991	-0.0813236	0.000506015	0.703389
IL_8	Marseille-P3106 sp900169975	0.041278	0.0212984	1.93808	0.0527404	-0.000488929	0.0830449	0.703389
RANTES	PeH17 sp000435055	0.0406559	0.0209828	1.93758	0.0527954	-0.000491095	0.0818029	0.703389
M_CSF	Solibaculum mannosilyticum	0.0400106	0.0206681	1.93586	0.0530052	-0.000519161	0.0805403	0.703389
IL_16	Tidjanibacter inops_A	-0.040405	0.0208634	-1.93664	0.0529104	-0.0813179	0.000507916	0.703389
IL_7	Bifidobacterium breve	0.043074	0.0223042	1.93121	0.0535981	-0.000667778	0.0868158	0.704429
IL_10	CAG-196 sp002102975	-0.0397144	0.0205645	-1.93121	0.0535754	-0.0800405	0.000611758	0.704429
IFN_G	Clostridium_Q_134516 symbiosum	0.0411648	0.0213115	1.93158	0.05354	-0.000627959	0.0829576	0.704429
IL_1B	Copromonas sp900066535	0.0418319	0.0216669	1.93068	0.053655	-0.000658591	0.0843223	0.704429
IL_18	Enterocloster sp000155435	0.038982	0.0201519	1.93441	0.0531832	-0.000535406	0.0784994	0.704429
MIP_1A	Eubacterium_G ventriosum	0.0407549	0.0210974	1.93175	0.0535188	-0.000618024	0.0821279	0.704429
RANTES	Fimenecus sp000432435	0.0406741	0.0210314	1.93398	0.0532373	-0.000568027	0.0819163	0.704429
VEGF	Limisoma sp900548875	-0.0394144	0.0203844	-1.93356	0.0532849	-0.0793873	0.000558415	0.704429
IL_18	Marseille-P3106 sp900169975	0.0394282	0.0204139	1.93144	0.0535493	-0.000602997	0.0794594	0.704429
IL_12_P70	Odoribacter splanchnicus	-0.039465	0.0204266	-1.93204	0.0534723	-0.0795207	0.000590625	0.704429
TNF_A	ER4 sp000765235	-0.0412488	0.0213848	-1.92889	0.0538732	-0.0831853	0.000687615	0.706542
VEGF	Marseille-P3106 sp900169975	0.0397878	0.0206465	1.92709	0.0540864	-0.000699168	0.0802747	0.708355
IL_8	UBA738 sp004557735	-0.0406794	0.0211118	-1.92685	0.0541264	-0.0820806	0.000721776	0.708355
SCF	Anaerobutyricum hallii	-0.0391158	0.0203099	-1.92594	0.0542301	-0.0789427	0.000711146	0.708959
M_CSF	Copromonas sp000435795	0.0402723	0.020928	1.92433	0.0544352	-0.000767114	0.0813117	0.710599
IL_18	Ruminiclostridium_E siraeum	0.0388398	0.0201865	1.92404	0.0544708	-0.000745674	0.0784252	0.710599
IL_18	Lachnospira sp000436535	0.0393309	0.02045	1.92327	0.0545679	-0.000771223	0.079433	0.711113
IL_3	Adlercreutzia equolifaciens	0.0397611	0.020704	1.92046	0.0549215	-0.000838941	0.0803612	0.712525
SCF	Alistipes_A_871400 finegoldii	0.0389856	0.020304	1.92009	0.0549652	-0.00082973	0.0788009	0.712525
MIP_1B	Coprococcus_A_187866 catus	-0.0392899	0.0204459	-1.92166	0.0547709	-0.0793839	0.000804062	0.712525
HGF	Intestinimonas massiliensis	0.0383023	0.0199352	1.92134	0.0548078	-0.000789797	0.0773943	0.712525
IL_18	Tidjanibacter inops_A	-0.0389546	0.02028	-1.92084	0.0548733	-0.0787233	0.000814006	0.712525
FGF_BASIC	Acetatifactor sp900066565	0.0396379	0.0206713	1.91753	0.0552927	-0.000898208	0.080174	0.713212
CTACK	Bacteroides_H massiliensis	0.0378558	0.019737	1.91801	0.055232	-0.000848177	0.0765598	0.713212
MIP_1A	Blautia_A_141781 massiliensis	0.0410099	0.0213897	1.91727	0.0553322	-0.000936155	0.082956	0.713212
G_CSF	Enterocloster sp000155435	0.0404319	0.0210961	1.91656	0.0554232	-0.000938393	0.0818022	0.713212
IL_5	Faecalibacterium prausnitzii_C_71351	0.041675	0.0217435	1.91667	0.0554134	-0.000965571	0.0843157	0.713212
B_NGF	Prevotella pectinovora	0.0402118	0.0209553	1.91893	0.0551184	-0.000881783	0.0813054	0.713212
VEGF	Ruminococcus_B gnavus	0.0395664	0.0206234	1.91852	0.0551647	-0.000875287	0.080008	0.713212
IL_1A	Alistipes_A_871404 ihumii	0.0401063	0.0209859	1.91111	0.056116	-0.00104714	0.0812598	0.715711
M_CSF	Bifidobacterium longum	-0.0397589	0.0207728	-1.91399	0.0557439	-0.0804939	0.000976172	0.715711
IL_5	CAG-873 sp001701165	0.0410053	0.0214509	1.91158	0.0560633	-0.00106164	0.0830722	0.715711
IL_3	Dysosmobacter welbionis	-0.0402053	0.0210128	-1.91337	0.0558229	-0.0814111	0.00100043	0.715711
TNF_A	Haemophilus_D_735815 parainfluenzae_K_735055	0.0420088	0.021959	1.91306	0.0558697	-0.00105359	0.0850713	0.715711
MIF	Holdemanella biformis	0.0415878	0.0217572	1.91145	0.0560857	-0.00108066	0.0842562	0.715711
GM_CSF	Parabacteroides_B_862066 sp002159645	-0.043241	0.0226214	-1.91151	0.0560857	-0.0876057	0.00112367	0.715711
IL_6	Ruminococcus_B gnavus	0.0404883	0.0211497	1.91437	0.055698	-0.000986329	0.0819629	0.715711
CRP	SFTJ01 sp004563195	-0.035921	0.0187981	-1.91088	0.0561398	-0.0727833	0.000941405	0.715711
IL_7	Desulfovibrio_R_446353 piger_A	-0.0427305	0.0223725	-1.90996	0.0562811	-0.0866062	0.00114523	0.71677
TRAIL	Eisenbergiella tayi	-0.0391909	0.0205366	-1.90834	0.0564665	-0.0794624	0.00108051	0.717649
IL_1A	Prevotella sp003447235	0.0403486	0.0211386	1.90877	0.056418	-0.00110431	0.0818015	0.717649
MIP_1B	AF33-28 sp003477885	-0.0390465	0.0204824	-1.90634	0.0567284	-0.0792121	0.00111911	0.719567
MIG	Parabacteroides_B_862066 distasonis	0.0365011	0.0191524	1.90583	0.0567926	-0.00105588	0.0740582	0.719567
MIP_1B	Parasutterella gallistercoris	0.039028	0.0204762	1.90602	0.0567703	-0.00112538	0.0791815	0.719567
IL_12_P70	CAG-273 sp003507395	-0.0393524	0.0206583	-1.90492	0.0569109	-0.0798625	0.00115771	0.720326
IP_10	Phascolarctobacterium_A succinatutens	0.0374308	0.0196576	1.90414	0.057012	-0.0011169	0.0759786	0.720866
B_NGF	Alistipes_A_871400 timonensis	-0.0397246	0.0208989	-1.9008	0.0574553	-0.0807076	0.00125841	0.724226
HGF	Collinsella aerofaciens_E	-0.0375292	0.0197462	-1.90058	0.0574775	-0.0762507	0.00119226	0.724226
FGF_BASIC	Eisenbergiella porci	-0.0396283	0.0208527	-1.90039	0.0575051	-0.08052	0.00126349	0.724226
IL_1B	Fournierella massiliensis	-0.0421951	0.0222082	-1.89998	0.0575709	-0.0857471	0.00135692	0.724226
IL_16	Lachnospira sp000437735	0.0390493	0.0205535	1.89989	0.0575715	-0.00125576	0.0793543	0.724226
MIP_1B	Barnesiella viscericola	0.0387407	0.0204299	1.89627	0.0580474	-0.00132199	0.0788034	0.727411
SCF	Blautia_A_141781 obeum	-0.0385533	0.0203299	-1.89638	0.05803	-0.0784194	0.0013128	0.727411
TRAIL	Clostridium_AQ innocuum	-0.0387626	0.0204476	-1.8957	0.0581197	-0.0788595	0.00133427	0.727411
IL_7	Marvinbryantia sp900066075	0.0415866	0.0219304	1.8963	0.0580639	-0.00142211	0.0845953	0.727411
IP_10	Paraprevotella sp003477995	0.0371744	0.0196011	1.89655	0.0580081	-0.00126248	0.0756114	0.727411
IL_8	Blautia_A_141780 hansenii	0.0402557	0.0212441	1.89491	0.0582348	-0.00140484	0.0819163	0.727984
M_CSF	Scatocola faecipullorum	-0.0393601	0.0207761	-1.89449	0.0582836	-0.0801017	0.00138143	0.727984
IFN_G	Alistipes_A_871400 finegoldii	-0.0406341	0.0214605	-1.89344	0.0584307	-0.0827191	0.00145083	0.728208
RANTES	Cryptobacteroides sp000435075	0.0394651	0.0208392	1.89379	0.0583771	-0.00140032	0.0803305	0.728208
MIP_1A	Megasphaera_A_38685 elsdenii	0.0402716	0.0212731	1.89308	0.0584787	-0.00144584	0.0819891	0.728208
IL_6	CAG-302 sp000431795	-0.0399781	0.0211363	-1.89145	0.0586916	-0.0814265	0.00147025	0.729763
SDF_1A	SFMI01 sp004556155	0.0402942	0.0213059	1.89123	0.058722	-0.00148691	0.0820754	0.729763
HGF	Clostridium_A leptum	0.037166	0.0196821	1.88831	0.0591052	-0.00142982	0.0757619	0.73231
MIP_1B	Enterocloster sp000431375	0.0393566	0.0208325	1.88919	0.0589902	-0.00149558	0.0802087	0.73231
IL_5	Onthocola_B sp000437355	-0.0414719	0.0219611	-1.88843	0.0591042	-0.0845392	0.00159546	0.73231
MCP_1_MCAF	Eubacterium_R sp000436835	0.0380951	0.020187	1.88711	0.0592661	-0.00149067	0.077681	0.733567
B_NGF	Coprococcus_A_187866 catus	-0.0393994	0.0208869	-1.88632	0.0593793	-0.0803589	0.00156003	0.734231
IL_12_P40	Butyribacter intestini	0.039237	0.0208181	1.88475	0.0595884	-0.00158709	0.080061	0.734233
CTACK	Clostridium_AQ innocuum	-0.0370888	0.0196806	-1.88453	0.0596177	-0.0756822	0.00150464	0.734233
G_CSF	Hungatella_A_128155 effluvii	0.0400207	0.021231	1.88502	0.0595595	-0.00161415	0.0816556	0.734233
CTACK	Odoribacter splanchnicus	0.0371556	0.0197147	1.88467	0.0595996	-0.0015046	0.0758157	0.734233
LIF	Agathobacter faecis	0.0388538	0.0206389	1.88255	0.0598831	-0.00161829	0.0793258	0.735406
TRAIL	Barnesiella viscericola	-0.0384137	0.020406	-1.88246	0.0598942	-0.0784291	0.0016017	0.735406
IL_2	Bifidobacterium dentium	0.0396524	0.0210576	1.88305	0.0598221	-0.00164176	0.0809465	0.735406
MIP_1A	CAG-217 sp000436335	0.0405314	0.02154	1.88168	0.0600112	-0.00170944	0.0827722	0.735406
VEGF	Enterocloster sp000431375	0.0390201	0.0207376	1.88161	0.0600108	-0.00164553	0.0796857	0.735406
VEGF	Acidaminococcus intestini	0.0383798	0.0204173	1.87977	0.0602611	-0.00165764	0.0784172	0.736089
B_NGF	Akkermansia muciniphila_D_776786	-0.0393128	0.0209208	-1.87912	0.0603563	-0.0803388	0.00171323	0.736089
IL_6	Anaerotruncus colihominis	0.0392136	0.0208689	1.87905	0.0603655	-0.00171038	0.0801376	0.736089
IL_2	CAG-603 sp900066105	0.0395247	0.0210335	1.87913	0.0603555	-0.00172234	0.0807717	0.736089
SDF_1A	Enterocloster bolteae	-0.0395027	0.021008	-1.88037	0.0601865	-0.0806996	0.00169421	0.736089
SDF_1A	Catenibacterium mitsuokai	0.0397314	0.0211646	1.87725	0.060612	-0.00177275	0.0812356	0.736838
SDF_1A	Evtepia gabavorous	-0.0391328	0.0208414	-1.87765	0.0605581	-0.0800032	0.00173748	0.736838
FGF_BASIC	Faecalibacterium sp002160895	-0.0389702	0.0207605	-1.87713	0.0606247	-0.0796812	0.00174076	0.736838
B_NGF	Victivallis lenta	0.039376	0.0209798	1.87686	0.060666	-0.00176553	0.0805176	0.736838
IL_6	51-20 sp001917175	-0.0386733	0.0207127	-1.86713	0.0620124	-0.0792911	0.00194453	0.739249
IL_1A	Akkermansia muciniphila_D_776786	0.0392426	0.020996	1.86905	0.061744	-0.00193069	0.080416	0.739249
MIP_1B	Alistipes_A_871404 ihumii	0.0383577	0.0205121	1.87001	0.0616083	-0.00186613	0.0785815	0.739249
EOTAXIN	Allobacillus sp007559425	-0.037947	0.0202694	-1.87214	0.0613096	-0.0776944	0.00180032	0.739249
IL_13	An92 sp900199495	-0.0393989	0.0211055	-1.86676	0.0620638	-0.0807871	0.00198916	0.739249
CRP	Bacteroides_H ndongoniae	0.0351229	0.0188139	1.86685	0.0620446	-0.00177049	0.0720162	0.739249
IL_7	Bifidobacterium bifidum	0.0417096	0.0222771	1.87231	0.0613093	-0.00197906	0.0853982	0.739249
MIP_1A	CAG-177 sp003538135	-0.0397691	0.0212452	-1.87191	0.0613508	-0.0814317	0.00189351	0.739249
IL_5	CAG-313 sp000433035	-0.0402971	0.0215601	-1.86906	0.0617516	-0.0825781	0.00198391	0.739249
B_NGF	CAG-313 sp003539625	0.039589	0.021155	1.87138	0.0614208	-0.00189609	0.0810742	0.739249
IL_4	CAG-345 sp000433315	0.0401592	0.0214943	1.86837	0.0618437	-0.00199199	0.0823103	0.739249
IL_6	CAG-83 sp000431575	-0.0390683	0.0208976	-1.86951	0.0616807	-0.0800487	0.00191214	0.739249
IL_9	Clostridium_AQ innocuum	0.0387974	0.0207477	1.86996	0.0616145	-0.00188848	0.0794833	0.739249
VEGF	Clostridium_Q_134516 symbiosum	0.0381973	0.0204345	1.86925	0.06171	-0.00187395	0.0782684	0.739249
CRP	Coprococcus_A_187866 catus	-0.0350039	0.0187044	-1.87143	0.0614082	-0.0716824	0.00167464	0.739249
CTACK	Dialister sp900543165	-0.03707	0.0198473	-1.86776	0.0619215	-0.0759903	0.0018503	0.739249
MIG	Fournierella massiliensis	0.035972	0.0192041	1.87315	0.0611698	-0.00168627	0.0736304	0.739249
CTACK	Ligilactobacillus ruminis	-0.0368636	0.0197331	-1.86811	0.0618726	-0.0755599	0.00183273	0.739249
IL_7	SFEL01 sp004557245	0.0423286	0.0226621	1.86782	0.0619334	-0.00211507	0.0867724	0.739249
IL_6	Victivallis lenta	-0.0389295	0.0207749	-1.87387	0.0610765	-0.0796693	0.00181028	0.739249
GROA	Agathobacter rectalis	-0.0392345	0.0211303	-1.85678	0.0634716	-0.0806713	0.00220236	0.739743
IL_7	AM51-8 sp003478275	0.0405554	0.0218778	1.85373	0.0639251	-0.00235014	0.0834609	0.739743
GROA	Angelakisella massiliensis	0.0392823	0.021068	1.86455	0.0623735	-0.00203221	0.0805968	0.739743
GM_CSF	Angelakisella massiliensis	-0.0418415	0.0224347	-1.86504	0.062327	-0.0858401	0.00215709	0.739743
SCF	Barnesiella viscericola	-0.0375911	0.0202251	-1.85864	0.0632012	-0.0772517	0.0020694	0.739743
IL_16	Butyribacter sp003529475	0.038495	0.0207087	1.85888	0.0631708	-0.00211452	0.0791045	0.739743
HGF	CAG-177 sp003538135	0.0365635	0.0197335	1.85286	0.0640254	-0.00213311	0.0752601	0.739743
SDF_1A	CAG-217 sp000436335	0.0392407	0.0211504	1.85532	0.0636806	-0.00223545	0.0807168	0.739743
MIG	CAG-353 sp900066885	-0.0359699	0.0192971	-1.864	0.0624436	-0.0738108	0.00187091	0.739743
IL_18	CAG-95 sp900066375	0.0373762	0.0200638	1.86286	0.0626069	-0.0019686	0.076721	0.739743
IL_6	Clostridium_Q_135853 saccharolyticum_A	0.0388631	0.0209475	1.85527	0.0636876	-0.00221502	0.0799412	0.739743
IL_2RA	Coprococcus_A_187866 catus	-0.0373335	0.0200814	-1.85911	0.0631344	-0.0767123	0.00204524	0.739743
TNF_B	Dialister succinatiphilus	-0.0390175	0.0209406	-1.86325	0.0625567	-0.0800822	0.00204723	0.739743
GROA	Dysosmobacter welbionis	0.0396234	0.0213124	1.85918	0.0631316	-0.00217033	0.0814172	0.739743
M_CSF	Eisenbergiella tayi	0.0388942	0.0208681	1.86381	0.0624739	-0.00202778	0.0798161	0.739743
VEGF	Escherichia ruysiae	0.0383108	0.0206265	1.85736	0.063383	-0.00213686	0.0787584	0.739743
EOTAXIN	Eubacterium_G sp000434315	0.0376993	0.0203397	1.85348	0.0639363	-0.00218599	0.0775845	0.739743
G_CSF	Eubacterium_G sp000435815	0.0392842	0.0211913	1.85379	0.0639028	-0.00227281	0.0808413	0.739743
SDF_1A	Holdemania sp900120005	-0.0388644	0.02095	-1.8551	0.0637114	-0.0799477	0.0022188	0.739743
FGF_BASIC	Marseille-P3106 sp900169975	-0.0389076	0.0209321	-1.85876	0.0631878	-0.079955	0.00213983	0.739743
IL_17	Mediterraneibacter_A_155507 torques	-0.0399793	0.0214621	-1.86279	0.0626251	-0.0820673	0.00210872	0.739743
PDGF_BB	Merdousia gallistercoris	-0.0381409	0.0204965	-1.86085	0.062888	-0.0783335	0.00205183	0.739743
IL_2RA	Parabacteroides_B_862066 sp002159645	-0.0372776	0.0201146	-1.85326	0.0639684	-0.0767214	0.0021663	0.739743
IL_3	PeH17 sp000435055	0.0388236	0.0209472	1.8534	0.0639504	-0.0022534	0.0799005	0.739743
SDF_1A	Phocaeicola_A_858004 plebeius	-0.0391753	0.0211025	-1.85643	0.0635219	-0.0805575	0.00220691	0.739743
B_NGF	Phocaeicola_A_858004 sp900291465	-0.0389374	0.0209125	-1.86192	0.0627442	-0.079947	0.00207232	0.739743
LIF	Phocaeicola_A_858004 vulgatus	0.0381532	0.0205112	1.86012	0.0629918	-0.00206835	0.0783748	0.739743
IL_13	Prevotella pectinovora	0.038976	0.0209795	1.85781	0.0633253	-0.00216507	0.080117	0.739743
IL_16	SFGY01 sp004556455	-0.0383539	0.0206962	-1.85319	0.0639822	-0.0789388	0.002231	0.739743
IL_7	SFGY01 sp004556455	0.0407999	0.0219012	1.86291	0.0626217	-0.00215162	0.0837515	0.739743
IL_10	UBA1417 sp003531055	-0.038107	0.0205114	-1.85785	0.0633138	-0.0783289	0.00211496	0.739743
IL_13	Victivallis lenta	-0.0389045	0.0209643	-1.85575	0.0636184	-0.0800157	0.00220664	0.739743
MIP_1A	Anaerostipes hadrus	0.039688	0.0214359	1.85147	0.0642351	-0.00234866	0.0817246	0.74147
IL_4	Pseudoruminococcus_A massiliensis	-0.0393803	0.0212789	-1.85067	0.0643501	-0.081109	0.00234846	0.741728
IL_8	Ruminococcus_C_58660 callidus	-0.039111	0.0211356	-1.85048	0.0643778	-0.0805587	0.00233671	0.741728
LIF	Bacteroides_H massiliensis	0.0380529	0.0205823	1.84882	0.0646075	-0.00230808	0.078414	0.741811
IL_1RA	CAG-873 sp001701165	0.0386045	0.0208835	1.84856	0.0646476	-0.00234773	0.0795567	0.741811
IFN_G	Clostridium_AQ innocuum	0.0391164	0.0211604	1.84857	0.0646538	-0.00237992	0.0806127	0.741811
M_CSF	Prevotella lascolaii	0.0382229	0.0206801	1.8483	0.0646858	-0.00233031	0.0787761	0.741811
IL_13	UBA1417 sp003531055	-0.0393645	0.0212798	-1.84985	0.0644645	-0.0810945	0.00236536	0.741811
CRP	Gemmiger_A_73129 formicilis_72474	-0.0345614	0.0187172	-1.8465	0.0649432	-0.0712651	0.00214232	0.74407
IL_7	Bacteroides_H faecichinchillae	0.0399857	0.0216767	1.84464	0.0652372	-0.00252549	0.0824969	0.744675
B_NGF	Bifidobacterium bifidum	0.0385129	0.0209506	1.83827	0.0661541	-0.00257161	0.0795973	0.744675
CRP	Blautia_A_141781 wexlerae	0.0347982	0.01892	1.83923	0.0660053	-0.00230308	0.0718995	0.744675
IL_7	Butyribacter sp003529475	0.0404724	0.021993	1.84024	0.0658808	-0.00265913	0.083604	0.744675
IL_2	CAG-217 sp000436335	0.0392752	0.0213585	1.83886	0.0660667	-0.002609	0.0811595	0.744675
IL_18	CAG-313 sp003539625	-0.0374872	0.0203579	-1.84141	0.0656882	-0.0774086	0.0024342	0.744675
IL_3	CAG-349 sp003539515	0.03862	0.0209706	1.84162	0.0656571	-0.002503	0.0797429	0.744675
IL_5	CAG-83 sp000431575	0.040042	0.0217372	1.84209	0.0655998	-0.0025863	0.0826702	0.744675
CRP	Evtepia gabavorous	0.0346463	0.0187811	1.84474	0.0651995	-0.00218275	0.0714753	0.744675
IL_1A	Faecalimonas phoceensis	-0.039534	0.0215142	-1.83758	0.0662552	-0.0817235	0.00265552	0.744675
IL_17	Fournierella massiliensis	-0.0401967	0.0218545	-1.83929	0.0660072	-0.0830542	0.00266084	0.744675
CRP	Gemmiger_A_73129 qucibialis	-0.0345141	0.0187834	-1.83747	0.0662645	-0.0713477	0.0023195	0.744675
GROA	Holdemanella biformis	-0.0385384	0.0209559	-1.83903	0.0660419	-0.0796332	0.00255628	0.744675
IL_13	Ligilactobacillus ruminis	0.0389025	0.0211706	1.83757	0.0662559	-0.00261321	0.0804182	0.744675
EOTAXIN	Mediterraneibacter_A_155507 torques	-0.0376708	0.0204816	-1.83925	0.0660017	-0.0778343	0.00249266	0.744675
CRP	Mesosutterella massiliensis	0.0345183	0.0187141	1.8445	0.0652341	-0.00217941	0.0712159	0.744675
IL_12_P70	Phocaeicola_A_858004 salanitronis	-0.0376899	0.0204896	-1.83947	0.0659705	-0.0778691	0.00248928	0.744675
IL_10	Prevotella pectinovora	0.0378056	0.0205412	1.84047	0.0658227	-0.00247488	0.078086	0.744675
IL_7	Roseburia hominis	-0.0404357	0.0219565	-1.84163	0.0656768	-0.0834955	0.00262418	0.744675
IL_1B	SFGY01 sp004556455	-0.0394567	0.0214246	-1.84165	0.0656645	-0.0814719	0.00255858	0.744675
IL_12_P40	Tidjanibacter inops_A	-0.0384458	0.0208592	-1.84311	0.06544	-0.0793503	0.00245875	0.744675
G_CSF	CAG-628 sp003524085	-0.0394032	0.0214646	-1.83573	0.0665321	-0.0814961	0.00268972	0.745586
IL_18	Faecalibacterium sp002160895	0.0374732	0.0204169	1.8354	0.0665728	-0.00256386	0.0775103	0.745586
IL_2RA	Limivivens sp900066135	-0.0370851	0.0201995	-1.83594	0.0664902	-0.0766953	0.0025252	0.745586
IL_9	Mediterraneibacter_A_155507 torques	-0.0387313	0.0211034	-1.83531	0.0665875	-0.0801148	0.00265218	0.745586
IL_9	Bacteroides_H fragilis	0.0380908	0.0207691	1.83401	0.0667804	-0.00263718	0.0788187	0.746391
IL_10	CAG-873 sp001701165	0.0375772	0.0204874	1.83416	0.0667552	-0.00259784	0.0777521	0.746391
IL_2	Tidjanibacter inops_A	-0.038946	0.0212404	-1.83358	0.0668478	-0.0805987	0.00270675	0.746467
IL_2RA	Fusicatenibacter saccharivorans	-0.0370862	0.0202337	-1.83289	0.0669428	-0.0767636	0.00259121	0.746852
IL_8	Faecalimonas phoceensis	0.0393927	0.0215058	1.83173	0.067127	-0.002781	0.0815664	0.747553
MIP_1A	Schaedlerella glycyrrhizinilytica_A	0.039223	0.02141	1.83199	0.0670876	-0.00276295	0.081209	0.747553
IL_6	Dialister invisus	0.0379724	0.0207385	1.83101	0.0672295	-0.00269591	0.0786406	0.74802
IL_4	Bacteroides_H ndongoniae	-0.03879	0.0212122	-1.82867	0.0675846	-0.080388	0.00280794	0.751292
VEGF	Enterocloster sp000155435	0.0374143	0.020472	1.82758	0.0677364	-0.00273038	0.0775589	0.752302
IL_2	Bacteroides_H xylanisolvens	0.0382536	0.0209385	1.82695	0.0678386	-0.00280702	0.0793142	0.752758
IL_3	Roseburia inulinivorans	0.0382273	0.0209324	1.82622	0.0679446	-0.00282084	0.0792754	0.753256
IL_13	CAG-196 sp002102975	-0.0385	0.0210863	-1.82583	0.0680072	-0.0798504	0.00285043	0.753272
G_CSF	Prevotella copri	0.0386929	0.0211984	1.82527	0.068096	-0.0028782	0.0802639	0.753579
IL_13	Acetatifactor sp900066565	0.0380923	0.0209429	1.81887	0.0690633	-0.00297684	0.0791614	0.754039
FGF_BASIC	Agathobacter faecis	0.0379612	0.0208383	1.8217	0.0686279	-0.00290231	0.0788247	0.754039
EOTAXIN	Alistipes_A_871400 putredinis	-0.0368775	0.020267	-1.81959	0.0689472	-0.0766202	0.00286518	0.754039
IL_12_P70	CAG-95 sp900066375	0.0371864	0.0204237	1.82075	0.06877	-0.00286357	0.0772364	0.754039
MIP_1A	Clostridium_A leptum	0.0384056	0.0210492	1.82457	0.0682014	-0.00287262	0.0796839	0.754039
PDGF_BB	Eubacterium_G sp000435815	0.0374425	0.0205863	1.81881	0.0690656	-0.00292629	0.0778113	0.754039
IL_2RA	Faecalitalea cylindroides	-0.0368394	0.0202504	-1.81919	0.0690069	-0.0765495	0.00287076	0.754039
IL_1B	Gabonibacter massiliensis	0.0393457	0.0216334	1.81875	0.0690891	-0.00307891	0.0817704	0.754039
IL_2	Gemmiger_A_73129 formicilis_72474	-0.0383388	0.0210336	-1.82274	0.0684744	-0.0795859	0.00290834	0.754039
M_CSF	Gemmiger_A_73129 qucibialis	-0.0379069	0.0208068	-1.82185	0.0686053	-0.0787087	0.00289482	0.754039
IP_10	Gemmiger_A_73129 qucibialis	-0.0356727	0.0195985	-1.82018	0.0688571	-0.0741044	0.00275908	0.754039
SCF	Intestinimonas butyriciproducens	0.0373114	0.02051	1.81918	0.0690082	-0.00290773	0.0775306	0.754039
IL_1B	Limisoma sp900541935	0.0391208	0.0214978	1.81976	0.0689362	-0.00303807	0.0812796	0.754039
MIG	Parabacteroides_B_862066 sp002159645	-0.0349192	0.0191472	-1.82372	0.0683192	-0.0724661	0.0026277	0.754039
GM_CSF	Phascolarctobacterium_A faecium	0.0407572	0.0223604	1.82274	0.0684962	-0.00309567	0.08461	0.754039
SCGF_B	Senegalimassilia faecalis	-0.0370392	0.0203683	-1.81848	0.0691161	-0.0769805	0.00290204	0.754039
IL_18	Alistipes_A_871400 sp002362235	0.0364737	0.020137	1.81128	0.0702255	-0.00301445	0.0759619	0.756454
IFN_G	AM51-8 sp003478275	0.0385689	0.0212878	1.81178	0.0701563	-0.00317746	0.0803152	0.756454
IL_16	Bariatricus comes	0.037586	0.0207892	1.80796	0.0707427	-0.00318138	0.0783534	0.756454
IL_1A	Bifidobacterium adolescentis	-0.0381906	0.0210639	-1.81308	0.0699508	-0.079497	0.00311586	0.756454
VEGF	Bifidobacterium adolescentis	-0.0369061	0.0204139	-1.80789	0.0707492	-0.0769368	0.00312469	0.756454
CTACK	Bifidobacterium breve	-0.035595	0.0196655	-1.81002	0.0704218	-0.0741588	0.00296881	0.756454
SDF_1A	CAG-307 sp001916215	0.0379009	0.0209188	1.81181	0.0701475	-0.00312107	0.0789229	0.756454
SDF_1A	CAG-313 sp003539625	0.0380214	0.0210233	1.80854	0.0706559	-0.00320557	0.0792483	0.756454
MIP_1B	CAG-914 sp000437895	-0.0375271	0.0207316	-1.81014	0.0704036	-0.0781814	0.00312731	0.756454
MIF	Clostridium_Q_135853 saccharolyticum_A	-0.0393471	0.0216845	-1.81452	0.0697427	-0.081873	0.00317883	0.756454
MIG	Coprobacillus cateniformis	0.0345768	0.0191296	1.80751	0.070809	-0.00293544	0.072089	0.756454
IL_8	Coprobacter secundus	0.0379663	0.0210041	1.80757	0.0708102	-0.00322357	0.0791561	0.756454
FGF_BASIC	Enterocloster asparagiformis	-0.037514	0.0207052	-1.81181	0.0701435	-0.0781166	0.00308855	0.756454
VEGF	Eubacterium_R sp000436835	0.0369482	0.0204041	1.81083	0.0702933	-0.00306328	0.0769597	0.756454
IL_6	Fimivivens sp900113995	-0.0382899	0.0211573	-1.80977	0.0704632	-0.0797795	0.00319975	0.756454
FGF_BASIC	Intestinimonas massiliensis	-0.0376344	0.0208136	-1.80816	0.0707099	-0.0784495	0.00318071	0.756454
CTACK	Lachnospira eligens	-0.0362965	0.0200374	-1.81144	0.0702023	-0.0755895	0.00299656	0.756454
MCP_1_MCAF	NSJ-61 sp003433845	-0.0365555	0.0201863	-1.81091	0.0702804	-0.07614	0.0030289	0.756454
G_CSF	Parabacteroides_B_862066 distasonis	0.0382741	0.0210689	1.81662	0.0694121	-0.00304293	0.0795912	0.756454
GROA	Parabacteroides_B_862066 goldsteinii	0.0378314	0.0209295	1.80756	0.0708074	-0.00321165	0.0788745	0.756454
IL_12_P40	Parasutterella gallistercoris	0.0376697	0.0207491	1.81549	0.0695774	-0.00301887	0.0783583	0.756454
SCGF_B	RUG115 sp900066395	0.0368173	0.020287	1.81483	0.069676	-0.00296455	0.0765991	0.756454
IL_1B	Ruminococcus_E sp003438075	0.0389871	0.0215054	1.8129	0.0699876	-0.00318656	0.0811607	0.756454
IL_5	Scatocola faecipullorum	-0.0391485	0.0216123	-1.8114	0.0702192	-0.0815317	0.0032348	0.756454
IL_18	Agathobacter faecis	0.0366701	0.0202937	1.80697	0.070895	-0.00312536	0.0764656	0.756705
IL_1RA	Alistipes_A_871400 communis	-0.0373925	0.0207646	-1.80078	0.0718671	-0.0781116	0.00332659	0.757434
IL_1RA	Alistipes_A_871400 excrementavium	-0.0372816	0.0206827	-1.80255	0.0715882	-0.07784	0.00327684	0.757434
CTACK	Bifidobacterium bifidum	-0.0353671	0.0196045	-1.80403	0.0713555	-0.0738112	0.00307696	0.757434
MIP_1A	Bifidobacterium dentium	0.0385109	0.0213842	1.80091	0.0718543	-0.00342435	0.0804462	0.757434
IL_2RA	Blautia_A_141781 obeum	-0.0364516	0.0201957	-1.80492	0.0712137	-0.0760545	0.00315137	0.757434
MIP_1B	CAG-274 sp900545305	0.0371687	0.0206195	1.8026	0.0715807	-0.00326583	0.0776031	0.757434
IL_5	Cryptobacteroides sp000435075	0.0390531	0.021643	1.80442	0.071306	-0.00339045	0.0814967	0.757434
IL_2	Eisenbergiella tayi	-0.0383675	0.0212651	-1.80425	0.0713251	-0.0800685	0.00333358	0.757434
PDGF_BB	Lachnospira eligens	0.0374128	0.0207671	1.80155	0.0717429	-0.0033105	0.0781362	0.757434
VEGF	Megasphaera_A_38685 elsdenii	0.037068	0.0205306	1.8055	0.0711228	-0.0031917	0.0773277	0.757434
IL_3	Paraprevotella sp003477995	-0.0372712	0.0206986	-1.80066	0.0718849	-0.0778608	0.00331834	0.757434
GROA	Parasutterella gallistercoris	0.0377961	0.0209291	1.80591	0.0710643	-0.00324602	0.0788382	0.757434
MIP_1A	Pseudoruminococcus_A massiliensis	-0.0381568	0.021188	-1.80087	0.0718597	-0.0797073	0.00339366	0.757434
IL_18	Ruminococcus_B gnavus	0.036902	0.0204866	1.80127	0.071789	-0.00327189	0.0770759	0.757434
TRAIL	UBA1394 sp900066845	0.0368606	0.0204672	1.80096	0.0718348	-0.00327463	0.0769958	0.757434
MIF	51-20 sp001917175	-0.0386745	0.0215026	-1.7986	0.0722284	-0.0808436	0.00349454	0.757613
RANTES	Alistipes_A_871400 senegalensis	-0.0372975	0.0207409	-1.79826	0.0722652	-0.0779701	0.00337502	0.757613
IL_6	Collinsella sp000434535	-0.0374157	0.0208112	-1.79786	0.0723322	-0.0782267	0.00339536	0.757613
CTACK	Gabonibacter massiliensis	0.0353901	0.0196653	1.79962	0.0720504	-0.00317331	0.0739535	0.757613
HGF	Gemmiger_A_73129 variabilis	0.035504	0.0197394	1.79864	0.0722016	-0.00320402	0.0742121	0.757613
EOTAXIN	Lawsonibacter sp000177015	0.0363989	0.0202444	1.79798	0.0723069	-0.00329944	0.0760972	0.757613
IL_1RA	Limiplasma merdipullorum	-0.0377597	0.0209759	-1.80014	0.071968	-0.0788932	0.00337386	0.757613
IL_6	Eisenbergiella porci	0.0376111	0.0209247	1.79745	0.0723964	-0.00342234	0.0786445	0.757643
IL_1RA	Bacteroides_H xylanisolvens	0.0372873	0.0207595	1.79615	0.0725997	-0.0034218	0.0779965	0.758482
CRP	Enterocloster asparagiformis	0.0337376	0.0187814	1.79633	0.072569	-0.00309203	0.0705673	0.758482
MCP_1_MCAF	Eisenbergiella porci	-0.036393	0.0202706	-1.79536	0.0727228	-0.0761428	0.00335677	0.759125
LIF	51-20 sp001917175	-0.036635	0.0204372	-1.79257	0.0731686	-0.0767115	0.00344142	0.760305
MCP_1_MCAF	51-20 sp001917175	-0.0361194	0.0201506	-1.79247	0.0731833	-0.0756337	0.003395	0.760305
MIG	Anaerotignum lactatifermentans	0.0348233	0.0194567	1.78978	0.0736154	-0.00333049	0.072977	0.760305
IL_7	Bacteroides_H stercoris	-0.0397522	0.022211	-1.78975	0.0736449	-0.0833112	0.0038069	0.760305
IL_1RA	Bifidobacterium breve	0.0372048	0.0207672	1.79152	0.0733402	-0.00351935	0.0779289	0.760305
IL_6	ER4 sp900317525	-0.037919	0.02117	-1.79117	0.073399	-0.0794336	0.00359546	0.760305
LIF	Escherichia coli	-0.0370352	0.020713	-1.78802	0.0738994	-0.0776525	0.00358204	0.760305
MIP_1A	Faecalibacillus intestinalis	0.0382437	0.021328	1.79312	0.0730913	-0.00358149	0.0800688	0.760305
IL_7	Holdemania sp900120005	0.039816	0.0222592	1.78875	0.0738064	-0.00383748	0.0834695	0.760305
IL_1B	PeH17 sp000435055	-0.0391418	0.0218472	-1.79162	0.0733356	-0.0819858	0.00370214	0.760305
FGF_BASIC	Phocaeicola_A_858004 salanitronis	-0.0369939	0.0206845	-1.78849	0.0738269	-0.0775558	0.00356792	0.760305
IL_16	Prevotella stercorea	-0.0369731	0.0206176	-1.79328	0.0730587	-0.0774039	0.00345776	0.760305
CRP	Pseudoflavonifractor capillosus	0.0337029	0.0188421	1.7887	0.07379	-0.00324573	0.0706515	0.760305
IL_1B	Pseudoruminococcus_A massiliensis	-0.038423	0.0214857	-1.78831	0.0738678	-0.0805581	0.00371199	0.760305
M_CSF	Roseburia intestinalis	0.0373703	0.0208555	1.79186	0.0732843	-0.00352703	0.0782676	0.760305
TNF_B	Ruminococcus_E sp003438075	0.037548	0.0210027	1.78778	0.073946	-0.00363844	0.0787345	0.760305
GM_CSF	SFTJ01 sp004563195	-0.0407391	0.0227732	-1.78891	0.0737853	-0.0854016	0.0039233	0.760305
PDGF_BB	Victivallis lenta	-0.0366327	0.0204767	-1.78899	0.0737423	-0.0767867	0.00352122	0.760305
CRP	Butyrivibrio_A_180067 crossotus	-0.0335342	0.0187716	-1.78644	0.0741558	-0.0703445	0.00327609	0.760862
HGF	Clostridium_AQ innocuum	0.035186	0.0197025	1.78587	0.0742469	-0.00344962	0.0738217	0.760862
GROA	Holdemania sp900120005	0.0377157	0.0211174	1.786	0.0742328	-0.00369576	0.0791272	0.760862
HGF	Sutterella wadsworthensis_A_565869	-0.0353532	0.0197961	-1.78587	0.074247	-0.0741724	0.00346602	0.760862
CRP	Streptococcus salivarius_347002	0.033485	0.0187544	1.78545	0.0743162	-0.00329167	0.0702616	0.760939
IL_16	Dorea_A formicigenerans	0.037112	0.020816	1.78285	0.0747407	-0.003708	0.0779319	0.764061
IL_1RA	ER4 sp000765235	-0.0368611	0.0206783	-1.7826	0.0747818	-0.0774109	0.00368868	0.764061
EOTAXIN	Phocaeicola_A_858004 salanitronis	-0.0361712	0.0202933	-1.78242	0.074807	-0.0759655	0.00362303	0.764061
CRP	Coprococcus_A_121497 eutactus	-0.0335927	0.0188602	-1.78114	0.0750175	-0.0705768	0.00339151	0.76431
IP_10	Faecenecus gallistercoris	-0.0350399	0.0196727	-1.78115	0.0750156	-0.0736172	0.00353737	0.76431
EOTAXIN	Lachnoclostridium_B sp900066555	0.0364854	0.0204771	1.78177	0.0749137	-0.00366922	0.07664	0.76431
IL_2RA	Alistipes_A_871400 communis	-0.0358317	0.0201337	-1.77969	0.0752545	-0.075313	0.00364967	0.76546
IL_3	Phocaeicola_A_858004 plebeius	-0.0370469	0.020813	-1.77999	0.0752075	-0.0778607	0.00376694	0.76546
IL_16	Allobacillus sp007559425	-0.0367599	0.0206879	-1.77688	0.0757186	-0.0773286	0.00380873	0.766568
PDGF_BB	CAG-873 sp001701165	-0.03629	0.020438	-1.77562	0.0759231	-0.076368	0.00378795	0.766568
IL_4	Dialister sp900543165	0.0381824	0.0214815	1.77745	0.0756313	-0.0039437	0.0803085	0.766568
IL_16	Fournierella massiliensis	0.036625	0.0206236	1.77588	0.0758839	-0.00381758	0.0770676	0.766568
SCF	Intestinimonas massiliensis	0.0364214	0.0205093	1.77584	0.0758857	-0.00379653	0.0766393	0.766568
IL_6	Lachnospira eligens	-0.0376106	0.0211674	-1.77682	0.0757317	-0.07912	0.0038988	0.766568
IL_1A	Limivivens sp900066135	-0.0373182	0.0209966	-1.77734	0.0756451	-0.0784927	0.0038563	0.766568
SCGF_B	PeH17 sp900542285	-0.0361507	0.0203535	-1.77614	0.0758363	-0.076063	0.00376158	0.766568
IL_8	Prevotella copri	0.0372388	0.0209513	1.7774	0.07564	-0.00384746	0.0783251	0.766568
IP_10	Bacteroides_H massiliensis	0.0348126	0.0196312	1.77333	0.0763011	-0.00368331	0.0733084	0.767006
VEGF	Blautia_A_141781 wexlerae	0.0365832	0.0206363	1.77276	0.0763961	-0.00388372	0.0770502	0.767006
M_CSF	Clostridium_Q_134516 symbiosum	0.0369463	0.0208233	1.77428	0.0761476	-0.00388778	0.0777804	0.767006
G_CSF	Onthocola_B sp000437355	-0.0382138	0.0215424	-1.77389	0.07622	-0.0804594	0.00403178	0.767006
PDGF_BB	Roseburia inulinivorans	0.0367522	0.0207123	1.77442	0.0761217	-0.0038637	0.0773681	0.767006
LIF	Shigella boydii	-0.0367386	0.0207244	-1.77272	0.0764019	-0.0773781	0.00390102	0.767006
IL_2RA	Slackia_A isoflavoniconvertens	-0.0358718	0.0202219	-1.77391	0.0762047	-0.075526	0.00378236	0.767006
IL_1RA	Blautia_A_141781 wexlerae	0.0370342	0.0209059	1.77147	0.0766129	-0.0039619	0.0780303	0.767143
LIF	CAG-95 sp900066375	0.0362346	0.0204488	1.77197	0.0765269	-0.00386455	0.0763338	0.767143
M_CSF	Duodenibacillus massiliensis	-0.0371547	0.020975	-1.77137	0.0766288	-0.0782863	0.00397699	0.767143
EOTAXIN	Parabacteroides_B_862066 sp002159645	-0.0359151	0.020278	-1.77114	0.0766645	-0.0756793	0.00384905	0.767143
IL_17	Agathobacter rectalis	0.0377477	0.0213411	1.76878	0.0770692	-0.0041031	0.0795985	0.767249
IL_16	Alistipes_A_871400 timonensis	-0.0366992	0.0207605	-1.76774	0.0772359	-0.0774103	0.00401191	0.767249
CTACK	Bacteroides_H salyersiae	0.0347513	0.0196986	1.76415	0.0778375	-0.0038773	0.0733799	0.767249
IL_12_P40	CAG-307 sp001916215	0.0366243	0.0207353	1.76628	0.0774805	-0.00403731	0.0772859	0.767249
IL_8	CAG-349 sp003539515	-0.0376598	0.0213235	-1.76612	0.0775144	-0.0794761	0.00415643	0.767249
IL_2RA	Clostridium_AQ innocuum	-0.0355257	0.0201327	-1.76457	0.0777633	-0.0750051	0.00395375	0.767249
IL_13	Clostridium_AQ innocuum	0.0370957	0.0210174	1.765	0.0776987	-0.00411967	0.078311	0.767249
GROA	Faecalibacterium sp002160895	0.0375134	0.0212248	1.76743	0.077291	-0.00410876	0.0791355	0.767249
SDF_1A	Faecalitalea cylindroides	-0.0369782	0.0209299	-1.76677	0.0774017	-0.0780219	0.0040655	0.767249
IL_3	Fimivivens sp900113995	0.0371416	0.0210044	1.76827	0.0771458	-0.00404771	0.0783309	0.767249
SDF_1A	Flavonifractor plautii	-0.0373231	0.0211477	-1.76488	0.0777193	-0.078794	0.00414782	0.767249
VEGF	Gemmiger_A_73129 qucibialis	-0.0361939	0.0204785	-1.76741	0.0772871	-0.0763513	0.00396353	0.767249
IL_12_P40	Lachnoclostridium_B sp900066555	-0.0368484	0.0208215	-1.76973	0.076903	-0.077679	0.00398219	0.767249
M_CSF	Lawsonibacter asaccharolyticus	0.0375615	0.0212208	1.77003	0.0768524	-0.00405209	0.079175	0.767249
IL_16	MWCK01 sp002070005	0.0363471	0.0206031	1.76416	0.0778368	-0.00405526	0.0767494	0.767249
IL_3	Parabacteroides_B_862066 johnsonii	-0.0367746	0.0207991	-1.76808	0.0771774	-0.0775613	0.00401207	0.767249
IL_5	Parasutterella gallistercoris	0.0380726	0.0215502	1.76669	0.0774224	-0.00418898	0.0803343	0.767249
MIG	Pseudobutyricicoccus sp003477405	0.0337686	0.0191471	1.76364	0.0779199	-0.00377799	0.0713152	0.767249
IL_10	Ruminococcus_E sp003438075	0.0361921	0.0204718	1.76791	0.0772043	-0.0039521	0.0763364	0.767249
MIF	Scatocola faecipullorum	-0.0385672	0.0218631	-1.76403	0.0778749	-0.0814433	0.00430889	0.767249
EOTAXIN	Clostridium_A leptum	0.0357391	0.0202757	1.76266	0.0780856	-0.00402061	0.0754989	0.7679
CRP	Phocaeicola_A_858004 plebeius	0.0332305	0.018854	1.76251	0.0781105	-0.00374149	0.0702025	0.7679
IL_8	Alistipes_A_871400 shahii	-0.0371129	0.0210696	-1.76144	0.0783023	-0.0784314	0.00420549	0.76856
IL_4	Onthocola_B sp000437355	-0.0381827	0.0216754	-1.76157	0.0782805	-0.080689	0.0043236	0.76856
IL_7	Bacteroides_H thetaiotaomicron	-0.0388836	0.0220837	-1.76074	0.0784354	-0.0821929	0.00442582	0.768642
SCF	UBA3402 sp003478355	-0.0357007	0.0202746	-1.76085	0.0783911	-0.0754583	0.00405703	0.768642
SCF	Dorea_A longicatena	-0.0356719	0.0202781	-1.75913	0.0786829	-0.0754365	0.00409262	0.769844
IL_1RA	Phocaeicola_A_858004 coprocola	-0.036554	0.0207791	-1.75917	0.0786803	-0.0773016	0.00419355	0.769844
B_NGF	SFGY01 sp004556455	-0.0369291	0.0209995	-1.75857	0.0787858	-0.0781094	0.00425121	0.770239
FGF_BASIC	Evtepia gabavorous	-0.0364419	0.0207337	-1.75762	0.0789438	-0.0771002	0.00421649	0.770982
IL_17	UBA1417 sp003531055	-0.0377849	0.0215003	-1.75741	0.0789869	-0.079948	0.00437815	0.770982
IL_6	Alistipes_A_871400 excrementavium	-0.0369309	0.0210381	-1.75543	0.0793211	-0.0781868	0.00432505	0.773631
LIF	Roseburia intestinalis	0.0361673	0.0206177	1.75418	0.0795273	-0.00426321	0.0765977	0.77503
IP_10	CAG-302 sp000431795	-0.0347844	0.0198457	-1.75274	0.0797749	-0.073701	0.00413222	0.775073
GROA	Coprobacter fastidiosus	0.0366768	0.0209342	1.752	0.079909	-0.00437548	0.077729	0.775073
VEGF	Dorea_A longicatena	-0.0358437	0.0204555	-1.75227	0.079855	-0.0759561	0.00426873	0.775073
MIF	Intestinibacter bartlettii	0.0381695	0.0217794	1.75255	0.0798286	-0.00454253	0.0808815	0.775073
MIG	Lachnospira sp000436535	-0.0337844	0.0192648	-1.75368	0.0796128	-0.0715619	0.00399307	0.775073
TNF_A	Limiplasma merdipullorum	-0.0378478	0.0216009	-1.75214	0.0798885	-0.0802081	0.00451242	0.775073
FGF_BASIC	Enterocloster sp000155435	-0.036654	0.0209383	-1.75057	0.0801521	-0.0777137	0.00440575	0.7756
IL_9	Hungatella_A_128155 effluvii	0.0366853	0.020953	1.75084	0.080106	-0.00440324	0.0777737	0.7756
VEGF	Hungatella_A_128155 effluvii	0.035968	0.0205412	1.75101	0.0800719	-0.0043125	0.0762485	0.7756
B_NGF	Alistipes_A_871400 excrementavium	-0.0368251	0.0210591	-1.74866	0.080486	-0.0781221	0.00447202	0.776151
IL_1RA	AM51-8 sp003478275	0.0362641	0.0207304	1.74932	0.0803679	-0.00438794	0.0769162	0.776151
MIP_1B	Cryptobacteroides sp000435075	-0.0361635	0.0206763	-1.74903	0.0804179	-0.0767094	0.00438246	0.776151
IL_10	Faecousia sp000434635	-0.0360786	0.0206298	-1.74886	0.080444	-0.0765329	0.00437557	0.776151
MIP_1A	Marvinbryantia sp900066075	0.0368893	0.0210982	1.74846	0.0805238	-0.00448509	0.0782637	0.776151
IL_18	NSJ-61 sp003433845	0.0350621	0.0200591	1.74794	0.0806057	-0.00427338	0.0743976	0.776333
EOTAXIN	CAG-194 sp000432915	0.0355351	0.0203411	1.74696	0.080773	-0.00435297	0.0754231	0.777338
MCP_1_MCAF	Coprobacter secundus	0.0352597	0.0202071	1.74492	0.0811276	-0.0043655	0.0748848	0.780141
CTACK	Alistipes_A_871404 ihumii	0.0345107	0.0197917	1.7437	0.081344	-0.00430048	0.0733218	0.781613
RANTES	Bifidobacterium longum	-0.0360455	0.0206808	-1.74294	0.0814756	-0.0766003	0.00450927	0.781659
CTACK	Enterocloster asparagiformis	0.0345865	0.0198397	1.74329	0.0814146	-0.00431894	0.0734919	0.781659
IL_2RA	Agathobacter faecis	0.0352779	0.020255	1.74169	0.0816916	-0.00444128	0.074997	0.7821
FGF_BASIC	Alloprevotella timonensis	-0.0359053	0.0206165	-1.74158	0.0817141	-0.0763339	0.00452334	0.7821
IL_2RA	Bifidobacterium bifidum	0.0348804	0.020048	1.73985	0.0820148	-0.00443283	0.0741937	0.7821
IL_13	Blautia_A_141781 obeum	-0.0367793	0.0211399	-1.7398	0.0820292	-0.0782349	0.00467629	0.7821
FGF_BASIC	CAG-95 sp900066375	0.03586	0.0206013	1.74067	0.0818736	-0.00453874	0.0762588	0.7821
PDGF_BB	Desulfovibrio_R_446353 piger_A	-0.0355712	0.0204376	-1.74048	0.0819029	-0.0756484	0.00450595	0.7821
RANTES	Ellagibacter isourolithinifaciens	-0.03639	0.0208934	-1.7417	0.0816927	-0.0773616	0.00458154	0.7821
IL_8	Enterocloster citroniae	0.0373527	0.0214652	1.74015	0.0819722	-0.00474146	0.079447	0.7821
G_CSF	Prevotella sp002251365	-0.0370611	0.0213164	-1.73862	0.0822411	-0.0788634	0.00474119	0.783514
IL_1RA	Alistipes_A_871404 ihumii	-0.0360788	0.0207811	-1.73613	0.0826734	-0.0768303	0.00467275	0.784601
IFN_G	Bacteroides_H xylanisolvens	0.0368373	0.021216	1.7363	0.0826512	-0.00476818	0.0784427	0.784601
IL_5	CAG-238 sp900542245	0.0380043	0.0218889	1.73624	0.0826664	-0.00492151	0.0809301	0.784601
MIP_1A	Duodenibacillus massiliensis	-0.0372561	0.021457	-1.73631	0.0826489	-0.0793342	0.00482208	0.784601
IFN_G	Limiplasma merdipullorum	-0.0375562	0.021618	-1.73726	0.0824807	-0.07995	0.00483767	0.784601
IL_7	UMGS1375 sp900066615	-0.0384463	0.0221512	-1.73563	0.0827827	-0.0818881	0.00499546	0.785035
IL_13	Eisenbergiella tayi	-0.0366853	0.021151	-1.73445	0.0829742	-0.0781626	0.00479197	0.786245
SDF_1A	Acetatifactor sp900066565	-0.0359263	0.0208558	-1.72261	0.0850966	-0.0768249	0.0049722	0.789138
IL_7	Alistipes_A_871400 finegoldii	-0.0384255	0.0222876	-1.72407	0.0848485	-0.0821348	0.00528379	0.789138
IL_9	Alistipes_A_871400 sp002362235	-0.0355015	0.020683	-1.71646	0.0862113	-0.0760605	0.00505753	0.789138
IL_1RA	Alistipes_A_871400 timonensis	-0.0354765	0.0207755	-1.70761	0.0878414	-0.0762169	0.00526389	0.789138
TNF_A	Alistipes_A_871404 ihumii	-0.0367036	0.021316	-1.72188	0.0852317	-0.0785052	0.00509798	0.789138
LIF	Allobacillus sp007559425	0.035112	0.0204931	1.71336	0.0867766	-0.00507409	0.0752981	0.789138
IL_18	Anaerotruncus colihominis	0.0349293	0.0202671	1.72345	0.0849393	-0.00481402	0.0746727	0.789138
IL_1RA	Barnesiella intestinihominis	-0.0355357	0.0207996	-1.70848	0.0876802	-0.0763233	0.00525193	0.789138
TNF_A	Bifidobacterium breve	0.0369871	0.0213838	1.72968	0.083827	-0.00494731	0.0789216	0.789138
IL_3	Bilophila wadsworthia	-0.0356167	0.0207255	-1.7185	0.0858387	-0.0762591	0.00502562	0.789138
IL_18	Bilophila wadsworthia	0.0347667	0.0201601	1.72453	0.0847441	-0.0047668	0.0743002	0.789138
IL_7	Bilophila wadsworthia	-0.0382665	0.0223048	-1.71562	0.0863861	-0.0820094	0.00547644	0.789138
IL_6	Blautia_A_141780 hansenii	0.0361966	0.0209951	1.72405	0.0848354	-0.00497504	0.0773682	0.789138
CTACK	Blautia_A_141781 massiliensis	-0.0340557	0.0198948	-1.71179	0.0870683	-0.073069	0.00495763	0.789138
EOTAXIN	Butyricimonas faecihominis	-0.0350145	0.0202389	-1.73006	0.0837485	-0.0747021	0.00467308	0.789138
IL_2RA	CAG-127 sp900319515	-0.0342722	0.0201058	-1.70459	0.0884004	-0.0736989	0.00515441	0.789138
IL_16	CAG-194 sp000432915	-0.0355827	0.0206612	-1.7222	0.085167	-0.0760991	0.00493367	0.789138
IL_12_P70	CAG-196 sp002102975	-0.0352879	0.020537	-1.71826	0.0858786	-0.0755601	0.00498426	0.789138
IL_9	CAG-217 sp000436335	0.0361084	0.0210378	1.71636	0.0862294	-0.00514636	0.0773631	0.789138
MIF	CAG-269 sp000431335	0.037397	0.0218883	1.70854	0.0876866	-0.00552844	0.0803225	0.789138
TNF_B	CAG-269 sp000431335	0.0360383	0.0209023	1.72413	0.0848207	-0.00495136	0.0770279	0.789138
IL_1RA	CAG-274 sp900545305	0.0356237	0.0208495	1.70861	0.0876572	-0.00526195	0.0765093	0.789138
EOTAXIN	CAG-274 sp900545305	0.0349663	0.0203437	1.71878	0.085784	-0.00492678	0.0748594	0.789138
RANTES	CAG-274 sp900545305	-0.0356858	0.0208147	-1.71445	0.0865786	-0.076503	0.00513145	0.789138
IL_12_P40	CAG-288 sp000437395	0.0359029	0.0208132	1.725	0.0846595	-0.00491151	0.0767174	0.789138
CRP	CAG-288 sp000437395	-0.0321913	0.0188286	-1.7097	0.0874514	-0.0691136	0.00473087	0.789138
G_CSF	CAG-302 sp000431795	-0.0368416	0.0215325	-1.71098	0.0872258	-0.0790677	0.00538447	0.789138
IL_7	CAG-313 sp003539625	0.0392715	0.0227212	1.72841	0.0840686	-0.00528806	0.0838311	0.789138
IL_3	CAG-45 sp000438375	0.0354785	0.0207017	1.7138	0.0866983	-0.00511706	0.0760741	0.789138
IL_18	CAG-533 sp000434495	-0.0353168	0.0204703	-1.72527	0.0846104	-0.0754586	0.00482497	0.789138
GM_CSF	CAG-83 sp900545585	-0.039058	0.0227182	-1.71924	0.08573	-0.0836125	0.00549657	0.789138
RANTES	Catenibacterium sp000437715	0.035875	0.0207726	1.72704	0.0842942	-0.00485975	0.0766098	0.789138
HGF	Collinsella aerofaciens_F	-0.0341722	0.0197732	-1.72821	0.08408	-0.0729465	0.00460218	0.789138
IL_6	Coprococcus_A_121497 eutactus	-0.0357143	0.0208551	-1.7125	0.086941	-0.0766113	0.00518266	0.789138
IL_8	Coprococcus_A_121497 eutactus	-0.035893	0.0210525	-1.70493	0.0883486	-0.0771778	0.0053918	0.789138
IL_6	Coprococcus_A_121497 sp000154245	0.0357635	0.0207596	1.72274	0.0850715	-0.00494635	0.0764733	0.789138
TNF_B	Coprococcus_A_187866 catus	-0.0357968	0.020965	-1.70746	0.0878741	-0.0769093	0.00531576	0.789138
IL_8	Coprococcus_A_187866 catus	-0.0357333	0.0209185	-1.70822	0.0877369	-0.0767553	0.0052887	0.789138
IL_1A	Dialister succinatiphilus	-0.0358241	0.021009	-1.70518	0.0882972	-0.0770228	0.00537465	0.789138
IL_2RA	Duodenibacillus intestinigallinarum	0.0347808	0.0201253	1.72821	0.084079	-0.00468401	0.0742455	0.789138
MCP_1_MCAF	Duodenibacillus intestinigallinarum	0.0350072	0.0202213	1.73121	0.0835436	-0.0046458	0.0746602	0.789138
IL_17	Duodenibacillus massiliensis	-0.0371898	0.0215292	-1.72741	0.0842346	-0.0794095	0.00502995	0.789138
IL_6	Dysosmobacter welbionis	0.0363311	0.0210787	1.72359	0.0849183	-0.00500452	0.0776666	0.789138
RANTES	Dysosmobacter welbionis	0.0359082	0.0209844	1.71119	0.0871798	-0.00524184	0.0770582	0.789138
EOTAXIN	Eisenbergiella tayi	-0.0350945	0.0203842	-1.72165	0.0852618	-0.075067	0.00487801	0.789138
IL_18	Emergencia timonensis	0.034681	0.0203295	1.70594	0.0881521	-0.00518484	0.0745468	0.789138
IL_18	Enterocloster citroniae	0.0349737	0.0204276	1.71208	0.0870146	-0.00508443	0.0750318	0.789138
FGF_BASIC	Eubacterium_G sp000435815	0.0357739	0.0209643	1.70642	0.0880626	-0.00533666	0.0768845	0.789138
IL_12_P70	Eubacterium_G ventriosum	0.0350094	0.0205109	1.70687	0.087977	-0.00521165	0.0752304	0.789138
G_CSF	Eubacterium_I ramulus	-0.0364374	0.021315	-1.70948	0.087504	-0.078237	0.00536216	0.789138
IP_10	Faecalibacillus intestinalis	0.033352	0.0195546	1.70558	0.0882158	-0.00499376	0.0716978	0.789138
CRP	Fimivivens sp900113995	-0.032569	0.018978	-1.71614	0.0862659	-0.0697841	0.00464614	0.789138
IL_6	Gemmiger_A_73129 formicilis_72474	-0.0357165	0.0207712	-1.71952	0.0856554	-0.076449	0.00501594	0.789138
GM_CSF	Gemmiger_A_73129 qucibialis	-0.0390424	0.0227512	-1.71606	0.0863105	-0.0836618	0.00557692	0.789138
EOTAXIN	Lachnospira eligens	-0.0352488	0.0205884	-1.71207	0.0870125	-0.0756217	0.00512407	0.789138
IL_16	Lawsonibacter sp000177015	0.0352458	0.0205004	1.71928	0.0856971	-0.00495511	0.0754467	0.789138
LIF	Ligilactobacillus ruminis	0.0352145	0.0205681	1.7121	0.0870086	-0.00511858	0.0755476	0.789138
IL_7	Limiplasma merdipullorum	0.0389667	0.0226385	1.72126	0.0853579	-0.0054307	0.0833642	0.789138
IL_16	Limisoma sp900548875	-0.0351076	0.0205837	-1.7056	0.0882168	-0.075472	0.00525685	0.789138
M_CSF	Massilioclostridium coli	0.0358372	0.0208507	1.71876	0.0857913	-0.00505054	0.076725	0.789138
MCP_1_MCAF	Massilioclostridium coli	-0.0347853	0.0203213	-1.71177	0.0870691	-0.0746344	0.00506383	0.789138
IP_10	Megasphaera_A_38685 elsdenii	0.0339679	0.0196503	1.72862	0.0840057	-0.00456542	0.0725013	0.789138
IL_18	Neobittarella massiliensis	0.0345412	0.020209	1.7092	0.0875472	-0.00508828	0.0741707	0.789138
PDGF_BB	Neobittarella massiliensis	0.0353971	0.0205434	1.72303	0.0850116	-0.00488774	0.0756818	0.789138
IL_6	Onthocola_B sp000437355	-0.0364026	0.0211817	-1.71859	0.0858254	-0.0779401	0.00513485	0.789138
EOTAXIN	Parabacteroides_B_862066 johnsonii	-0.0347612	0.0203515	-1.70804	0.0877586	-0.0746696	0.00514722	0.789138
MIF	Phascolarctobacterium_A faecium	-0.0369548	0.0215685	-1.71337	0.0867946	-0.0792532	0.00534348	0.789138
IL_1B	Phascolarctobacterium_A faecium	-0.037179	0.0215833	-1.72258	0.0851086	-0.0795054	0.00514743	0.789138
SCGF_B	Phocaeicola_A_858004 salanitronis	-0.0348829	0.0203717	-1.71232	0.0869674	-0.074831	0.00506517	0.789138
RANTES	Prevotella pectinovora	0.0353975	0.0207656	1.70462	0.0883985	-0.00532352	0.0761185	0.789138
IL_12_P70	Prevotella sp002251365	0.0353323	0.0204338	1.72911	0.0839184	-0.0047375	0.0754021	0.789138
GM_CSF	Prevotella sp003447235	-0.0390317	0.0226869	-1.72045	0.0855094	-0.0835249	0.00546148	0.789138
MIP_1B	Pseudobutyricicoccus sp003477405	-0.0350221	0.0204433	-1.71314	0.0868202	-0.075111	0.00506676	0.789138
IL_8	Pseudoruminococcus_A massiliensis	-0.0359809	0.0210504	-1.70927	0.0875412	-0.0772617	0.00529982	0.789138
EOTAXIN	Roseburia intestinalis	0.0349908	0.0203956	1.7156	0.0863641	-0.00500412	0.0749857	0.789138
IL_3	Ruminococcus_F champanellensis	0.0357748	0.0209327	1.70904	0.0875756	-0.00527369	0.0768234	0.789138
IL_2	Sellimonas intestinalis	0.0364111	0.0211874	1.71853	0.0858375	-0.00513767	0.0779599	0.789138
GM_CSF	Slackia_A isoflavoniconvertens	-0.0392401	0.0226671	-1.73115	0.0835845	-0.0836946	0.00521435	0.789138
IL_12_P40	Streptococcus salivarius_347002	-0.03567	0.0209242	-1.70472	0.0883802	-0.0767021	0.00536214	0.789138
MIG	UMGS1375 sp900066615	-0.0327271	0.0191912	-1.70532	0.0882643	-0.0703602	0.00490592	0.789138
IL_12_P70	Duodenibacillus intestinigallinarum	0.0348938	0.0204849	1.70339	0.0886252	-0.00527625	0.0750639	0.790573
M_CSF	Alistipes_A_871400 timonensis	0.0354662	0.0208335	1.70237	0.0888193	-0.00538777	0.0763202	0.79125
SCGF_B	Evtepia sp004556345	-0.0346901	0.0203825	-1.70196	0.0888936	-0.0746593	0.00527908	0.79125
IL_5	Lachnospira sp000436535	-0.0372865	0.0219054	-1.70216	0.0888704	-0.0802445	0.00567157	0.79125
EOTAXIN	Eubacterium_G ventriosum	0.0345568	0.0203136	1.70116	0.0890422	-0.00527733	0.074391	0.792
IL_18	AM51-8 sp003478275	0.034228	0.0201406	1.69945	0.0893678	-0.0052674	0.0737234	0.794024
SCF	Copromonas sp900066535	-0.0345774	0.0203484	-1.69927	0.0893986	-0.0744798	0.00532493	0.794024
MIG	CAG-302 sp000431795	-0.0330114	0.0194375	-1.69834	0.0895739	-0.0711275	0.00510462	0.794987
IP_10	CAG-353 sp900066885	-0.0334496	0.0197056	-1.69747	0.0897389	-0.0720916	0.00519227	0.794987
IL_17	CAG-873 sp001701165	-0.0357968	0.0210904	-1.69731	0.0897798	-0.0771559	0.00556225	0.794987
IL_2	Gemmiger_A_73129 qucibialis	-0.0357264	0.0210415	-1.69791	0.0896631	-0.0769889	0.00553616	0.794987
IL_10	Parabacteroides_B_862066 goldsteinii	0.0347502	0.0204776	1.69699	0.0898294	-0.00540547	0.0749058	0.794987
IL_18	SFTJ01 sp004563195	-0.034211	0.0201711	-1.69604	0.090012	-0.0737662	0.00534419	0.796031
IL_8	Anaerotruncus colihominis	0.0357795	0.0211109	1.69484	0.0902475	-0.0056198	0.0771789	0.796647
IL_3	Barnesiella intestinihominis	-0.0351632	0.0207442	-1.69509	0.0901922	-0.075842	0.00551573	0.796647
IL_16	Coprobacter fastidiosus	-0.0351442	0.0207383	-1.69465	0.0902755	-0.0758118	0.00552332	0.796647
SCF	Oliverpabstia intestinalis	-0.0343714	0.020292	-1.69384	0.0904254	-0.074163	0.00542026	0.7974
MIF	Alloprevotella timonensis	0.038293	0.0226104	1.6936	0.0904931	-0.00604874	0.0826347	0.797426
IL_7	Faecalibacterium prausnitzii_C_71351	-0.0378081	0.0223306	-1.6931	0.0905908	-0.0816017	0.00598556	0.797717
IL_7	Gemmiger_A_73129 qucibialis	-0.037521	0.0221684	-1.69254	0.0906975	-0.0809965	0.0059545	0.797719
IL_5	PeH17 sp000435055	-0.0369501	0.0218347	-1.69226	0.0907414	-0.0797695	0.00586939	0.797719
IL_16	VUNA01 sp002299625	0.0347422	0.0205335	1.69197	0.0907852	-0.00552377	0.0750081	0.797719
IL_3	CAG-177 sp003538135	0.0350574	0.0207286	1.69126	0.0909208	-0.00559095	0.0757058	0.797897
VEGF	Merdousia gallistercoris	-0.0346211	0.0204717	-1.69117	0.0909349	-0.0747651	0.00552301	0.797897
M_CSF	Fournierella massiliensis	0.0352247	0.0208357	1.6906	0.0910472	-0.00563362	0.0760831	0.798315
MCP_1_MCAF	Anaerobutyricum hallii	-0.0342591	0.0202743	-1.68978	0.0912008	-0.0740162	0.00549797	0.799093
SCF	Agathobaculum butyriciproducens	-0.0343325	0.0203302	-1.68874	0.0913995	-0.0741992	0.00553422	0.79913
IP_10	Ligilactobacillus ruminis	0.033134	0.0196168	1.68907	0.0913372	-0.00533363	0.0716017	0.79913
SDF_1A	Mediterraneibacter_A_155507 torques	-0.035538	0.0210413	-1.68897	0.0913631	-0.0768002	0.00572414	0.79913
IL_18	Parabacteroides_B_862066 goldsteinii	0.0339215	0.0201017	1.6875	0.0916414	-0.00549748	0.0733404	0.800677
SDF_1A	Lachnoclostridium_A_130679 sp002160755	-0.035786	0.0212129	-1.68699	0.0917429	-0.0773848	0.0058128	0.800996
G_CSF	CAG-194 sp000432915	0.0359313	0.0213072	1.68635	0.0918707	-0.00585299	0.0777156	0.801024
IL_2	CAG-345 sp000433315	0.0356931	0.0211708	1.68596	0.0919411	-0.00582304	0.0772092	0.801024
IFN_G	Enterocloster clostridioformis	0.0358689	0.0212708	1.6863	0.0918801	-0.00584401	0.0775817	0.801024
B_NGF	Ruminococcus_D bicirculans	-0.0352793	0.0209301	-1.68557	0.092016	-0.0763235	0.005765	0.80109
SCGF_B	Victivallis lenta	0.0343414	0.0203781	1.68521	0.0920786	-0.0056192	0.0743021	0.80109
IL_1A	Phocaeicola_A_858004 coprocola	-0.0353246	0.0209658	-1.68487	0.0921503	-0.0764387	0.00578938	0.801149
IL_3	Ruminococcus_C_58660 callidus	-0.0349732	0.0207734	-1.68355	0.0924016	-0.0757095	0.00576311	0.802768
IL_12_P40	Barnesiella intestinihominis	-0.034878	0.0207236	-1.68301	0.0925076	-0.0755167	0.00576067	0.803123
GM_CSF	Agathobacter rectalis	0.0381561	0.0227393	1.67798	0.093512	-0.00643992	0.0827521	0.803223
IL_7	Anaerotruncus colihominis	-0.0371194	0.0221101	-1.67885	0.093338	-0.0804805	0.00624172	0.803223
IL_7	Bacteroides_H ndongoniae	-0.0368797	0.021978	-1.67803	0.0934967	-0.0799818	0.00622231	0.803223
SDF_1A	Bifidobacterium breve	0.0352078	0.0209972	1.67679	0.0937223	-0.00596795	0.0763836	0.803223
SCF	Blautia_A_141781 wexlerae	-0.0343835	0.0204588	-1.68062	0.0929673	-0.0745024	0.00573536	0.803223
IL_5	CAG-273 sp003507395	-0.0364882	0.0217541	-1.6773	0.0936292	-0.0791496	0.00617316	0.803223
LIF	CAG-45 sp000438375	0.0345499	0.0205778	1.67899	0.093285	-0.0058023	0.0749021	0.803223
TNF_A	CAG-45 sp000438375	0.0356471	0.0212354	1.67867	0.0933589	-0.00599633	0.0772905	0.803223
IL_13	Collinsella aerofaciens_E	-0.0353695	0.0210517	-1.68012	0.0930714	-0.0766521	0.00591319	0.803223
HGF	Collinsella sp000434535	-0.0331432	0.0197531	-1.67787	0.0935029	-0.0718782	0.00559182	0.803223
MIG	Dysosmobacter welbionis	0.0325232	0.0193617	1.67977	0.0931324	-0.00544422	0.0704907	0.803223
IL_8	Dysosmobacter welbionis	0.0358352	0.0213108	1.68155	0.0927978	-0.00595618	0.0776267	0.803223
SCF	Eggerthella lenta	0.0343763	0.0204629	1.67993	0.0931013	-0.00575059	0.0745032	0.803223
IL_4	ER4 sp000765235	-0.0358827	0.0213935	-1.67727	0.0936312	-0.0778363	0.00607083	0.803223
EOTAXIN	Lachnospira sp000437735	0.0341317	0.0202983	1.6815	0.0927959	-0.00567245	0.0739358	0.803223
IL_1B	Paraprevotella xylaniphila	-0.0362905	0.0216342	-1.67746	0.0935983	-0.0787167	0.00613571	0.803223
EOTAXIN	Ruminococcus_E sp003438075	0.0339599	0.0202457	1.67739	0.0935968	-0.00574098	0.0736608	0.803223
CTACK	Streptococcus salivarius_347002	-0.0334183	0.0199323	-1.67659	0.0937572	-0.0725054	0.00566866	0.803223
HGF	Tidjanibacter inops_A	-0.0333131	0.0198163	-1.6811	0.0928746	-0.0721719	0.00554576	0.803223
M_CSF	Bifidobacterium dentium	-0.0348712	0.0208047	-1.67613	0.0938474	-0.0756687	0.0059263	0.803438
RANTES	Evtepia gabavorous	-0.0350316	0.0209081	-1.67551	0.0939697	-0.0760319	0.00596883	0.803861
IL_1A	Ruminococcus_E sp003438075	0.0351815	0.021001	1.67523	0.0940272	-0.00600168	0.0763646	0.803861
IL_3	CAG-628 sp003524085	0.0351849	0.0210164	1.67416	0.0942325	-0.00602787	0.0763976	0.8045
G_CSF	Ligilactobacillus ruminis	0.0357346	0.02134	1.67454	0.0941674	-0.00611406	0.0775833	0.8045
IL_17	An92 sp900199495	-0.0356516	0.0213061	-1.6733	0.0944093	-0.0774338	0.00613055	0.804925
HGF	Bacteroides_H fragilis	0.0328891	0.0196905	1.6703	0.0949905	-0.00572313	0.0715013	0.804925
MIP_1B	Bacteroides_H massiliensis	0.0342651	0.0205129	1.67042	0.0949705	-0.00596026	0.0744905	0.804925
IL_8	Bifidobacterium longum	-0.0352343	0.0210886	-1.67077	0.0949084	-0.07659	0.00612134	0.804925
FGF_BASIC	Clostridium_Q_135853 saccharolyticum_A	-0.0347566	0.0207897	-1.67182	0.0946945	-0.0755249	0.00601165	0.804925
MIF	Dorea_A longicatena	0.036666	0.0219593	1.66972	0.0951261	-0.00639881	0.0797309	0.804925
IP_10	Enterocloster sp000431375	0.0331889	0.0198504	1.67195	0.0946643	-0.00573681	0.0721146	0.804925
IL_1B	Faecalibacillus intestinalis	0.0362363	0.0217027	1.66967	0.0951311	-0.00632426	0.0787969	0.804925
TNF_B	Fimivivens sp900113995	0.0357541	0.0213908	1.67147	0.094767	-0.00619353	0.0777017	0.804925
CTACK	Lachnoclostridium_A_130679 sp002160755	0.033565	0.0201035	1.66961	0.0951306	-0.00585759	0.0729876	0.804925
MIG	Limivivens sp900066135	-0.0321569	0.0192299	-1.67224	0.0946087	-0.0698659	0.00555207	0.804925
IL_2	Marvinbryantia sp900066075	0.0351388	0.0210248	1.6713	0.0948004	-0.00609111	0.0763686	0.804925
B_NGF	Prevotella sp002251295	0.0349657	0.0209057	1.67255	0.0945547	-0.00603057	0.075962	0.804925
IL_17	Cryptobacteroides sp900544195	-0.0355488	0.0212997	-1.66898	0.0952629	-0.0773183	0.00622075	0.805488
MIF	Dialister sp900543165	0.0367692	0.0220386	1.6684	0.0953883	-0.00645106	0.0799895	0.805995
IFN_G	Acidaminococcus intestini	0.0348813	0.021543	1.61915	0.105558	-0.00736538	0.0771281	0.806817
B_NGF	Adlercreutzia equolifaciens	-0.0346781	0.0209187	-1.65776	0.0975051	-0.0756998	0.0063437	0.806817
IL_13	Agathobacter faecis	0.0342498	0.0211484	1.6195	0.105478	-0.00722235	0.075722	0.806817
MCP_1_MCAF	Agathobacter faecis	0.0333355	0.0203531	1.63786	0.101583	-0.00657609	0.0732471	0.806817
IP_10	Agathobacter rectalis	-0.0325252	0.0196755	-1.65308	0.0984456	-0.071108	0.0060576	0.806817
G_CSF	Agathobaculum butyriciproducens	-0.0343211	0.0210966	-1.62685	0.103912	-0.0756924	0.00705027	0.806817
IL_18	Alistipes_A_871400 finegoldii	0.0332921	0.0201213	1.65457	0.098146	-0.00616535	0.0727495	0.806817
IL_3	Alistipes_A_871400 putredinis	-0.0342227	0.0206936	-1.65378	0.0983059	-0.0748025	0.006357	0.806817
VEGF	Alistipes_A_871400 putredinis	-0.0337138	0.0204194	-1.65106	0.0988568	-0.0737554	0.00632783	0.806817
IL_13	Alistipes_A_871404 indistinctus	-0.0347014	0.0210592	-1.6478	0.099531	-0.0759986	0.00659581	0.806817
MCP_1_MCAF	Alistipes_A_871404 indistinctus	-0.0332102	0.0202103	-1.64323	0.100466	-0.0728417	0.00642129	0.806817
GROA	Alloprevotella timonensis	0.0344671	0.0209546	1.64484	0.100141	-0.00662517	0.0755594	0.806817
B_NGF	Alloprevotella timonensis	0.0348094	0.021075	1.65169	0.0987356	-0.00651888	0.0761378	0.806817
IL_1RA	An92 sp900199495	-0.0340729	0.020969	-1.62491	0.104316	-0.0751929	0.00704709	0.806817
IL_17	Bacteroides_F pectinophilus	0.0344728	0.021267	1.62095	0.105171	-0.00723271	0.0761783	0.806817
CTACK	Bacteroides_H fluxus	0.0325644	0.0198212	1.6429	0.100538	-0.00630474	0.0714335	0.806817
MCP_1_MCAF	Bacteroides_H massiliensis	0.0330108	0.0202969	1.62639	0.103998	-0.0067906	0.0728121	0.806817
HGF	Bacteroides_H ndongoniae	-0.0320418	0.0197659	-1.62106	0.105136	-0.0708018	0.00671832	0.806817
CRP	Bacteroides_H oleiciplenus	0.0304669	0.0187607	1.62397	0.104514	-0.00632217	0.067256	0.806817
IL_8	Bacteroides_H thetaiotaomicron	0.0348501	0.0209693	1.66196	0.0966633	-0.00627154	0.0759718	0.806817
IL_7	Bacteroides_H uniformis	-0.0358869	0.0219682	-1.63359	0.102502	-0.0789697	0.00719589	0.806817
IL_9	Bacteroides_H xylanisolvens	0.0340884	0.0207886	1.63976	0.10119	-0.0066778	0.0748546	0.806817
IL_12_P70	Bacteroides_H xylanisolvens	0.0332406	0.0204673	1.62408	0.10449	-0.00689485	0.073376	0.806817
G_CSF	Bacteroides_H xylanisolvens	0.0344387	0.0212344	1.62183	0.104982	-0.0072029	0.0760804	0.806817
IL_2	Barnesiella intestinihominis	-0.0349028	0.0210959	-1.65449	0.0981674	-0.0762721	0.00646644	0.806817
IL_12_P70	Bifidobacterium angulatum	0.0335526	0.0204364	1.64181	0.100762	-0.00652229	0.0736276	0.806817
IL_9	Bifidobacterium breve	0.0340816	0.0207962	1.63884	0.101383	-0.00669948	0.0748627	0.806817
IL_5	Bifidobacterium dentium	0.0353479	0.0218088	1.62081	0.105206	-0.00742082	0.0781166	0.806817
VEGF	Bilophila wadsworthia	-0.0330633	0.0203861	-1.62186	0.104966	-0.0730396	0.00691294	0.806817
CRP	Blautia_A_141780 hansenii	0.0307868	0.0188028	1.63735	0.101689	-0.0060847	0.0676583	0.806817
IL_12_P40	Blautia_A_141781 wexlerae	-0.0347651	0.0209681	-1.658	0.0974523	-0.0758833	0.00635301	0.806817
CTACK	Borkfalkia ceftriaxoniphila	0.0330202	0.0198422	1.66414	0.0962197	-0.00589011	0.0719305	0.806817
SDF_1A	Borkfalkia ceftriaxoniphila	0.0347875	0.0209926	1.65713	0.0976325	-0.00637938	0.0759543	0.806817
IL_9	Butyribacter sp003529475	0.0344847	0.0207856	1.65906	0.0972379	-0.00627563	0.075245	0.806817
CRP	CAG-127 sp900319515	-0.0307653	0.0187261	-1.64291	0.100534	-0.0674865	0.00595592	0.806817
SCF	CAG-177 sp003538135	0.0330132	0.0203029	1.62603	0.104075	-0.00679996	0.0728264	0.806817
SCGF_B	CAG-194 sp000432915	-0.0335105	0.0204202	-1.64105	0.10092	-0.0735537	0.00653266	0.806817
IL_17	CAG-238 sp900542245	0.0350973	0.0216426	1.62168	0.105016	-0.00734475	0.0775394	0.806817
TNF_A	CAG-269 sp000431335	0.0343303	0.0210596	1.63015	0.103212	-0.00696839	0.075629	0.806817
IL_2	CAG-273 sp003507395	-0.0345209	0.02125	-1.62451	0.104406	-0.0761924	0.0071506	0.806817
IL_16	CAG-274 sp900545305	-0.0337877	0.0207348	-1.62952	0.103339	-0.0744484	0.00687296	0.806817
IL_12_P70	CAG-274 sp900545305	0.0338226	0.0205424	1.64648	0.0997969	-0.00646015	0.0741054	0.806817
IL_17	CAG-274 sp900545305	0.0356402	0.02148	1.65923	0.0972126	-0.00648301	0.0777635	0.806817
MIF	CAG-288 sp000437395	-0.0361593	0.0219148	-1.64999	0.0990975	-0.0791368	0.0068183	0.806817
SDF_1A	CAG-288 sp000437395	0.0345196	0.0209969	1.64403	0.100308	-0.00665561	0.0756949	0.806817
EOTAXIN	CAG-307 sp001916215	0.0330927	0.0202645	1.63304	0.102593	-0.00664517	0.0728306	0.806817
MIP_1B	CAG-313 sp003539625	-0.0340636	0.0207042	-1.64525	0.100053	-0.0746642	0.00653692	0.806817
M_CSF	CAG-873 sp001701165	0.0336247	0.0206064	1.63176	0.102865	-0.00678402	0.0740334	0.806817
FGF_BASIC	Clostridium_AQ innocuum	-0.0343232	0.0206727	-1.66032	0.0969847	-0.074862	0.00621551	0.806817
VEGF	Clostridium_AQ innocuum	0.0340474	0.0204466	1.66519	0.0960067	-0.00604751	0.0741423	0.806817
IL_7	Clostridium_Q_134516 symbiosum	-0.0364245	0.0221014	-1.64807	0.0994956	-0.0797686	0.00691951	0.806817
IL_9	Collinsella aerofaciens_E	-0.0344249	0.0209215	-1.64543	0.100016	-0.0754516	0.00660182	0.806817
EOTAXIN	Collinsella aerofaciens_E	-0.0335778	0.0203435	-1.65054	0.0989636	-0.0734706	0.00631493	0.806817
VEGF	Collinsella aerofaciens_E	-0.0332065	0.0204945	-1.62027	0.105307	-0.0733953	0.00698224	0.806817
IL_18	Collinsella aerofaciens_F	-0.0326722	0.0201779	-1.6192	0.105538	-0.0722407	0.00689634	0.806817
IL_2	Collinsella aerofaciens_F	-0.0355201	0.0213098	-1.66684	0.0956848	-0.077309	0.00626879	0.806817
IL_18	Coprobacter fastidiosus	0.033504	0.0201635	1.66162	0.0967234	-0.00603617	0.0730442	0.806817
GM_CSF	Coprobacter fastidiosus	0.0363297	0.0223124	1.62823	0.103638	-0.00742901	0.0800884	0.806817
IL_4	Coprococcus_A_121497 sp000154245	0.0351247	0.0212157	1.6556	0.0979453	-0.00648016	0.0767296	0.806817
SDF_1A	Cryptobacteroides sp900544195	0.034228	0.0209271	1.63558	0.102066	-0.00681037	0.0752664	0.806817
IL_13	Cryptobacteroides sp900544195	0.0349652	0.0211238	1.65525	0.0980112	-0.0064587	0.0763892	0.806817
IL_13	Desulfovibrio_R_446353 piger_A	-0.034578	0.0210712	-1.641	0.100935	-0.0758988	0.00674285	0.806817
TNF_A	Dialister sp900543165	0.0351002	0.0214795	1.63412	0.102376	-0.00702203	0.0772225	0.806817
IL_9	Duodenibacillus intestinigallinarum	0.0345954	0.0208195	1.66168	0.0967119	-0.0062314	0.0754221	0.806817
RANTES	Duodenibacillus massiliensis	0.0345052	0.0207677	1.66148	0.0967512	-0.00621996	0.0752304	0.806817
GROA	Eisenbergiella porci	0.0342634	0.0210102	1.6308	0.103071	-0.00693774	0.0754645	0.806817
SCGF_B	Eisenbergiella tayi	-0.0332316	0.0204633	-1.62396	0.104516	-0.0733593	0.00689605	0.806817
MIP_1A	Ellagibacter isourolithinifaciens	-0.0354655	0.0213027	-1.66483	0.096088	-0.077241	0.00631001	0.806817
IL_7	Enterocloster sp000155435	0.0370367	0.0222854	1.66193	0.096684	-0.00666828	0.0807416	0.806817
LIF	Enterocloster sp000431375	0.0346021	0.0208134	1.66249	0.0965456	-0.00621212	0.0754164	0.806817
SCF	Enterocloster sp000431375	-0.0339113	0.0205614	-1.64927	0.0992245	-0.0742313	0.00640879	0.806817
SDF_1A	Enterocloster sp000431375	-0.0350852	0.021139	-1.65973	0.0971067	-0.0765391	0.00636877	0.806817
MIG	ER4 sp900317525	-0.031659	0.0194161	-1.63055	0.103116	-0.0697331	0.00641513	0.806817
LIF	Escherichia albertii	-0.0342107	0.0207114	-1.65178	0.098711	-0.074825	0.00640352	0.806817
TRAIL	Eubacterium_G sp000434315	0.0339355	0.0204977	1.65558	0.0979391	-0.00625962	0.0741305	0.806817
SCF	Eubacterium_G sp000435815	-0.0332976	0.0203833	-1.63357	0.10248	-0.0732684	0.00667319	0.806817
IL_13	Eubacterium_G ventriosum	0.0339095	0.0209466	1.61885	0.105617	-0.00716695	0.074986	0.806817
B_NGF	Eubacterium_I ramulus	-0.0348755	0.0211047	-1.6525	0.0985722	-0.0762621	0.00651116	0.806817
IL_3	Eubacterium_R sp000436835	0.0334595	0.0206769	1.61821	0.105753	-0.00708748	0.0740065	0.806817
MCP_1_MCAF	Faecalibacillus intestinalis	0.0329895	0.0202167	1.63179	0.102855	-0.00665462	0.0726336	0.806817
EOTAXIN	Faecalibacterium prausnitzii_C_71351	0.0328829	0.0203055	1.6194	0.105492	-0.00693541	0.0727012	0.806817
IL_9	Faecalibacterium sp002160895	0.0338358	0.020898	1.61909	0.105563	-0.00714485	0.0748165	0.806817
TNF_B	Faecalimonas phoceensis	-0.035368	0.0216107	-1.6366	0.101853	-0.0777468	0.00701072	0.806817
IL_9	Faecalitalea cylindroides	0.0339433	0.0208644	1.62685	0.103905	-0.00697157	0.0748581	0.806817
MIG	Fimivivens sp900113995	0.0321778	0.0194009	1.65857	0.0973333	-0.00586656	0.0702222	0.806817
MCP_1_MCAF	Fournierella massiliensis	-0.0334327	0.0202744	-1.64901	0.0992766	-0.0731898	0.00632449	0.806817
EOTAXIN	Fusicatenibacter saccharivorans	0.0336231	0.0203995	1.64823	0.0994368	-0.00637946	0.0736256	0.806817
GM_CSF	Gabonibacter massiliensis	0.0366862	0.0226491	1.61976	0.105446	-0.00773298	0.0811053	0.806817
MCP_1_MCAF	Gemmiger_A_73129 qucibialis	-0.0332393	0.0202636	-1.64034	0.101065	-0.0729754	0.00649678	0.806817
FGF_BASIC	Holdemanella biformis	0.0344315	0.0207465	1.65963	0.0971234	-0.006252	0.0751151	0.806817
SDF_1A	Hungatella_A_128155 effluvii	-0.0339681	0.0208387	-1.63005	0.103231	-0.074833	0.00689689	0.806817
IL_1A	Intestinibacter bartlettii	-0.0354343	0.0214294	-1.65353	0.0983604	-0.0774575	0.006589	0.806817
MIP_1A	Intestinibacter bartlettii	0.0352096	0.0216016	1.62995	0.103255	-0.00715208	0.0775714	0.806817
RANTES	Intestinimonas massiliensis	-0.034686	0.0209086	-1.65893	0.0972645	-0.0756875	0.00631553	0.806817
MIG	Lachnoclostridium_A_130679 sp002160755	0.0323937	0.0194934	1.66178	0.0966882	-0.00583199	0.0706193	0.806817
GM_CSF	Lachnoclostridium_A_130679 sp002160755	-0.0377151	0.0229265	-1.64504	0.100123	-0.0826783	0.00724811	0.806817
IL_5	Lachnospira eligens	-0.0360032	0.0220608	-1.632	0.102828	-0.0792662	0.00725976	0.806817
MCP_1_MCAF	Lawsonibacter asaccharolyticus	-0.0336747	0.0205949	-1.6351	0.10216	-0.0740604	0.00671096	0.806817
IL_16	Lawsonibacter sp014287875	0.0340613	0.0204465	1.66587	0.0958732	-0.00603399	0.0741566	0.806817
B_NGF	Ligilactobacillus ruminis	0.0350746	0.0212567	1.65004	0.0990725	-0.00661016	0.0767593	0.806817
IL_8	Limiplasma merdipullorum	-0.0346001	0.0213731	-1.61886	0.10562	-0.0765135	0.00731342	0.806817
IL_17	Limisoma sp900548875	-0.0340005	0.0210066	-1.61856	0.105685	-0.0751954	0.00719436	0.806817
MIP_1A	Limisoma sp900548875	-0.0344548	0.0209359	-1.64573	0.0999626	-0.075511	0.00660139	0.806817
IL_18	Longicatena caecimuris	0.0329735	0.0202305	1.62989	0.10326	-0.00669822	0.0726451	0.806817
IL_8	Longicatena caecimuris	0.0348293	0.0214247	1.62566	0.104165	-0.00718543	0.076844	0.806817
IL_6	Marseille-P3106 sp900169975	0.0344958	0.0210984	1.635	0.102188	-0.00687825	0.0758698	0.806817
EOTAXIN	Marvinbryantia sp900066075	0.0330257	0.0202953	1.62726	0.103814	-0.0067725	0.0728238	0.806817
G_CSF	Massilioclostridium coli	-0.03479	0.0211737	-1.64307	0.100511	-0.0763126	0.00673261	0.806817
TNF_B	Mediterraneibacter_A_155507 torques	-0.0347796	0.0213841	-1.62642	0.104	-0.0767141	0.00715501	0.806817
CTACK	Megasphaera_A_38685 elsdenii	-0.0325816	0.0199673	-1.63174	0.102869	-0.0717372	0.00657411	0.806817
SDF_1A	Megasphaera_A_38685 elsdenii	-0.0343698	0.0212059	-1.62077	0.105207	-0.0759548	0.00721519	0.806817
SCF	Merdousia gallistercoris	0.0333157	0.0202949	1.64158	0.10081	-0.00648182	0.0731132	0.806817
IL_17	Merdousia gallistercoris	-0.0356706	0.0214368	-1.66399	0.0962566	-0.0777089	0.00636781	0.806817
CRP	Merdousia gallistercoris	-0.0304737	0.0187811	-1.62257	0.104814	-0.0673027	0.0063554	0.806817
TRAIL	Mesosutterella massiliensis	-0.0332822	0.0203962	-1.63178	0.102857	-0.0732783	0.00671387	0.806817
PDGF_BB	Mesosutterella massiliensis	-0.0331748	0.0204191	-1.6247	0.104358	-0.0732157	0.00686605	0.806817
IL_12_P40	MWCK01 sp002070005	-0.0343248	0.0207213	-1.6565	0.0977551	-0.074959	0.00630928	0.806817
G_CSF	Negativibacillus massiliensis	-0.034113	0.0209574	-1.62773	0.103725	-0.0752114	0.00698538	0.806817
TNF_B	Oliverpabstia intestinalis	-0.0349199	0.0210874	-1.65596	0.0978688	-0.0762725	0.00643279	0.806817
MIP_1A	Oliverpabstia intestinalis	0.0348519	0.0213757	1.63045	0.10315	-0.00706665	0.0767704	0.806817
IL_2RA	Onthocola_B sp000437355	-0.033468	0.0203889	-1.64148	0.100829	-0.0734498	0.00651379	0.806817
CTACK	Parabacteroides_B_862066 distasonis	0.0320453	0.0197319	1.62404	0.104503	-0.0066486	0.0707393	0.806817
IL_18	Parabacteroides_B_862066 johnsonii	0.0337208	0.0202332	1.6666	0.0957271	-0.00595618	0.0733978	0.806817
TRAIL	Parabacteroides_B_862066 sp002159645	-0.0333781	0.0204345	-1.63342	0.102513	-0.0734493	0.00669308	0.806817
IL_17	Parabacteroides_B_862066 sp002159645	-0.0353397	0.0213278	-1.65698	0.0976656	-0.0771643	0.00648492	0.806817
IL_3	Paraprevotella xylaniphila	-0.0344437	0.0207728	-1.65811	0.0974291	-0.0751787	0.00629142	0.806817
IL_12_P40	Parasutterella excrementihominis	0.0337458	0.0207582	1.62566	0.104158	-0.00696081	0.0744523	0.806817
IL_1RA	PeH17 sp000435055	-0.0345906	0.0210048	-1.6468	0.0997353	-0.0757808	0.0065995	0.806817
IP_10	PeH17 sp900542285	0.0321699	0.019551	1.64543	0.100012	-0.00616876	0.0705086	0.806817
B_NGF	Phocaeicola_A_858004 salanitronis	-0.0344612	0.0210266	-1.63893	0.101366	-0.0756946	0.00677222	0.806817
IL_8	Phocaeicola_A_858004 vulgatus	0.0344248	0.0208568	1.65053	0.0989773	-0.0064763	0.0753259	0.806817
MCP_1_MCAF	Phocaeicola_A_858004 vulgatus	0.0330437	0.0202269	1.63365	0.102463	-0.00662031	0.0727077	0.806817
HGF	Prevotella rara	-0.0319077	0.0196621	-1.6228	0.104763	-0.0704641	0.00664877	0.806817
IP_10	Prevotella sp002251295	0.0320918	0.0195659	1.64019	0.101097	-0.00627612	0.0704598	0.806817
IL_7	Prevotella sp002251365	-0.0365652	0.0224669	-1.62751	0.103785	-0.0806261	0.00749573	0.806817
IP_10	Prevotella sp002251365	0.0316889	0.019513	1.62399	0.10451	-0.00657529	0.0699532	0.806817
IL_5	Prevotella sp003447235	0.0350507	0.0216203	1.62119	0.105124	-0.00734835	0.0774498	0.806817
IL_1RA	Pseudoruminococcus_A massiliensis	-0.0341351	0.0206293	-1.65469	0.0981228	-0.0745888	0.0063187	0.806817
CRP	Pseudoruminococcus_A massiliensis	-0.0311325	0.018704	-1.66449	0.0961468	-0.0678102	0.00554523	0.806817
IL_18	Roseburia inulinivorans	0.0337427	0.020364	1.65698	0.0976578	-0.00619066	0.0736761	0.806817
CRP	Roseburia inulinivorans	0.0307445	0.0189758	1.62019	0.105324	-0.0064664	0.0679553	0.806817
IL_12_P40	Ruminococcus_C_58660 callidus	-0.0339719	0.0206512	-1.64503	0.100098	-0.0744686	0.00652478	0.806817
IL_1RA	Ruminococcus_E sp003438075	0.034245	0.0207347	1.65158	0.098756	-0.0064155	0.0749055	0.806817
IL_13	Ruminococcus_E sp003438075	0.0349106	0.0209909	1.66313	0.0964247	-0.00625278	0.076074	0.806817
IL_6	Ruthenibacterium lactatiformans	0.0343678	0.0207777	1.65407	0.0982507	-0.0063774	0.0751131	0.806817
IL_13	Scatocola faecipullorum	-0.0349011	0.0210479	-1.65817	0.0974202	-0.0761763	0.00637401	0.806817
IL_2	SFEL01 sp004557245	-0.0348801	0.0213842	-1.63111	0.103006	-0.0768148	0.00705466	0.806817
IL_10	SFGY01 sp004556455	-0.0340446	0.0206726	-1.64685	0.0997208	-0.0745827	0.00649345	0.806817
IL_2RA	SFMI01 sp004556155	0.0332859	0.0205143	1.62257	0.104813	-0.00694177	0.0735136	0.806817
VEGF	Shigella sonnei	0.033581	0.0206516	1.62607	0.104067	-0.00691598	0.0740779	0.806817
MIG	Slackia_A isoflavoniconvertens	0.0319302	0.0192505	1.65867	0.0973139	-0.00581921	0.0696796	0.806817
RANTES	Tidjanibacter inops_A	-0.0345783	0.0209102	-1.65366	0.0983319	-0.0755828	0.00642625	0.806817
B_NGF	UBA1394 sp900066845	0.0343895	0.0210664	1.63244	0.102727	-0.0069219	0.075701	0.806817
IL_12_P40	UBA1417 sp003531055	-0.0336814	0.0208144	-1.61817	0.105761	-0.0744982	0.00713541	0.806817
GM_CSF	UBA738 sp004557735	-0.0370978	0.0226365	-1.63885	0.101406	-0.0814921	0.00729647	0.806817
VEGF	Victivallis lenta	-0.0335516	0.0204515	-1.64054	0.101024	-0.0736562	0.00655295	0.806817
M_CSF	VUNA01 sp002299625	-0.0338629	0.0207356	-1.63308	0.102586	-0.074525	0.00679913	0.806817
IL_12_P40	Clostridium_AQ innocuum	-0.0334228	0.0206646	-1.6174	0.105929	-0.0739457	0.00710014	0.807079
IL_1B	Ellagibacter isourolithinifaciens	-0.0352112	0.02177	-1.61742	0.105936	-0.0779037	0.00748142	0.807079
IL_18	Gemmiger_A_73129 formicilis_72474	0.0325466	0.0201265	1.6171	0.105991	-0.00692108	0.0720143	0.807079
IL_2RA	Bacteroides_H fragilis	0.032523	0.0201209	1.61638	0.106145	-0.00693326	0.0719793	0.807748
IL_17	Acetatifactor sp900066565	0.0342557	0.0212001	1.61582	0.106276	-0.00731866	0.07583	0.808083
TNF_A	Alistipes_A_871400 shahii	-0.0343351	0.0212988	-1.61206	0.107091	-0.076103	0.0074328	0.808083
CTACK	Blautia_A_141781 wexlerae	-0.0322072	0.0199744	-1.61243	0.107004	-0.0713766	0.00696219	0.808083
IL_3	CAG-273 sp003507395	0.0336306	0.02084	1.61375	0.106717	-0.00723633	0.0744975	0.808083
TNF_B	Clostridium_AQ innocuum	-0.0338406	0.0209932	-1.61198	0.107106	-0.0750086	0.00732739	0.808083
RANTES	Coprobacillus cateniformis	0.0333094	0.0206273	1.61482	0.106485	-0.00714047	0.0737594	0.808083
MIP_1B	Copromonas sp000435795	0.0332443	0.0205882	1.61472	0.106506	-0.00712885	0.0736173	0.808083
IL_9	Desulfovibrio_R_446353 piger_A	-0.0335148	0.0207836	-1.61256	0.106976	-0.0742712	0.00724157	0.808083
IL_17	Dorea_A formicigenerans	0.034536	0.0214097	1.6131	0.106865	-0.00744922	0.0765212	0.808083
IL_3	Limivivens sp900066135	-0.0333533	0.0206869	-1.61229	0.107034	-0.0739199	0.0072133	0.808083
IL_12_P70	Mediterraneibacter_A_155507 torques	-0.0333472	0.020684	-1.61222	0.107045	-0.0739076	0.00721317	0.808083
IL_1A	Phocaeicola_A_858004 coprophilus	-0.0340464	0.0210768	-1.61535	0.106374	-0.0753782	0.00728543	0.808083
FGF_BASIC	UBA1417 sp003531055	-0.0336244	0.0208586	-1.61202	0.107093	-0.0745278	0.0072789	0.808083
RANTES	UBA3402 sp003478355	-0.0334129	0.0207049	-1.61377	0.106714	-0.0740149	0.00718914	0.808083
IL_7	Borkfalkia ceftriaxoniphila	0.0361708	0.0224604	1.61042	0.107463	-0.00787741	0.0802189	0.808916
IL_18	CAG-317 sp000433215	0.0326313	0.0202538	1.61112	0.107289	-0.00708603	0.0723486	0.808916
CTACK	Coprococcus_A_187866 catus	-0.0315948	0.019621	-1.61025	0.107479	-0.0700713	0.0068818	0.808916
HGF	NSJ-61 sp003433845	0.0316741	0.0196642	1.61075	0.107366	-0.00688648	0.0702347	0.808916
IL_8	Limisoma sp900548875	-0.0334759	0.0207991	-1.60949	0.107652	-0.0742637	0.00731188	0.809721
SCF	Acidaminococcus intestini	-0.0320023	0.0202447	-1.58077	0.114062	-0.0717013	0.00769667	0.809868
TNF_A	Acidaminococcus intestini	0.0346162	0.0215264	1.60808	0.10796	-0.0075979	0.0768303	0.809868
M_CSF	AF33-28 sp003477885	0.033049	0.0207092	1.59586	0.110655	-0.00756128	0.0736592	0.809868
M_CSF	Agathobacter rectalis	-0.0331277	0.0208598	-1.58811	0.112397	-0.0740334	0.00777799	0.809868
TNF_A	Alistipes_A_871400 senegalensis	-0.0337195	0.0211587	-1.59365	0.111158	-0.0752125	0.00777348	0.809868
TNF_B	Alistipes_A_871404 ihumii	0.0333511	0.0209126	1.59478	0.110901	-0.00765884	0.0743611	0.809868
RANTES	Alloprevotella timonensis	0.033003	0.0208879	1.58001	0.114241	-0.00795777	0.0739639	0.809868
IL_2	An92 sp900199495	-0.0339209	0.0212149	-1.59892	0.109978	-0.0755235	0.00768174	0.809868
FGF_BASIC	Anaerobutyricum hallii	0.0332204	0.0207752	1.59904	0.109947	-0.00751939	0.0739601	0.809868
SDF_1A	Anaerotruncus colihominis	-0.033592	0.0209602	-1.60266	0.10915	-0.0746953	0.00751128	0.809868
PDGF_BB	Angelakisella massiliensis	-0.0326193	0.0205966	-1.58372	0.113389	-0.0730083	0.00776973	0.809868
GROA	Bacteroides_H fluxus	0.0333023	0.0210759	1.58011	0.114221	-0.0080278	0.0746323	0.809868
GROA	Bacteroides_H fragilis	0.0332235	0.0209669	1.58457	0.113203	-0.00789277	0.0743398	0.809868
IL_8	Bacteroides_H massiliensis	0.0336008	0.0209809	1.6015	0.10941	-0.00754356	0.0747453	0.809868
IL_12_P70	Bacteroides_H ndongoniae	-0.0327626	0.0205582	-1.59365	0.111146	-0.0730764	0.0075511	0.809868
EOTAXIN	Barnesiella intestinihominis	-0.0324144	0.0203102	-1.59596	0.110629	-0.0722419	0.00741311	0.809868
HGF	Bifidobacterium breve	0.0310915	0.019656	1.58178	0.113831	-0.00745304	0.069636	0.809868
IL_1B	Bifidobacterium dentium	0.03478	0.0218235	1.5937	0.111152	-0.00801751	0.0775776	0.809868
IL_2RA	Blautia_A_141781 sp900066505	-0.0318581	0.02016	-1.58026	0.11418	-0.0713911	0.00767489	0.809868
IL_3	Butyribacter intestini	0.0330271	0.0208679	1.58267	0.113632	-0.00789453	0.0739487	0.809868
EOTAXIN	Butyribacter sp003529475	0.032459	0.0203437	1.59553	0.110725	-0.00743405	0.0723521	0.809868
IL_1A	CAG-127 sp900319515	-0.0333292	0.0209303	-1.59239	0.111435	-0.0743736	0.00771516	0.809868
IL_12_P70	CAG-238 sp900542245	0.0325404	0.0205933	1.58014	0.114206	-0.00784222	0.0729231	0.809868
TRAIL	CAG-269 sp000431335	0.0325755	0.0203991	1.59691	0.110417	-0.00742617	0.0725772	0.809868
IL_9	CAG-269 sp000431335	0.0325889	0.0206247	1.58009	0.114223	-0.00785596	0.0730337	0.809868
M_CSF	CAG-288 sp000437395	-0.0331371	0.0208583	-1.58868	0.112268	-0.0740398	0.00776554	0.809868
IL_7	CAG-345 sp000433315	0.0363112	0.0226769	1.60124	0.109482	-0.00816162	0.0807839	0.809868
GM_CSF	CAG-345 sp000433315	0.036254	0.0228104	1.58937	0.11214	-0.00848134	0.0809894	0.809868
IL_8	CAG-353 sp900066885	-0.0340403	0.0211838	-1.6069	0.108219	-0.0755827	0.00750201	0.809868
SDF_1A	CAG-914 sp000437895	0.0334648	0.0210933	1.58651	0.112763	-0.00789948	0.0748291	0.809868
MCP_1_MCAF	CAG-95 sp900066375	0.0322276	0.0201644	1.59824	0.110122	-0.00731399	0.0717692	0.809868
PDGF_BB	CAG-95 sp900066375	0.0324888	0.0204074	1.59201	0.111515	-0.00752927	0.0725069	0.809868
GROA	Clostridium_Q_134516 symbiosum	0.0336688	0.0210455	1.59981	0.109781	-0.00760171	0.0749393	0.809868
SCF	Collinsella aerofaciens_F	-0.0322253	0.0203424	-1.58415	0.113292	-0.0721159	0.0076652	0.809868
SCGF_B	Coprobacter secundus	-0.0325602	0.0203525	-1.59981	0.109773	-0.0724706	0.00735028	0.809868
IL_7	Copromonas sp000435795	-0.0355832	0.0224227	-1.58693	0.112686	-0.0795573	0.00839098	0.809868
IL_10	Dialister invisus	0.0329309	0.020481	1.60788	0.107994	-0.00723144	0.0730931	0.809868
MIP_1B	Dialister succinatiphilus	-0.0326967	0.0204819	-1.59637	0.110542	-0.0728614	0.00746798	0.809868
LIF	Duodenibacillus intestinigallinarum	0.0326644	0.0205109	1.59254	0.111396	-0.00755655	0.0728853	0.809868
TRAIL	Duodenibacillus massiliensis	0.0323308	0.0204389	1.58182	0.113822	-0.00774908	0.0724106	0.809868
IL_17	Duodenibacillus sp900542805	-0.0341484	0.0213253	-1.60131	0.109452	-0.0759683	0.00767144	0.809868
IL_2	Eggerthella lenta	0.0334597	0.0211693	1.58057	0.114116	-0.00805368	0.074973	0.809868
MIG	Eisenbergiella tayi	0.0304386	0.0192502	1.58121	0.113961	-0.00731011	0.0681873	0.809868
IL_1A	Ellagibacter isourolithinifaciens	-0.0335985	0.0211239	-1.59055	0.111851	-0.0750226	0.00782561	0.809868
IL_18	Ellagibacter isourolithinifaciens	-0.0320174	0.0202331	-1.58243	0.113687	-0.0716941	0.00765928	0.809868
IP_10	Ellagibacter isourolithinifaciens	-0.0311342	0.0196481	-1.58459	0.113192	-0.0696633	0.00739497	0.809868
CRP	Emergencia timonensis	0.0300199	0.0188293	1.59432	0.110998	-0.00690365	0.0669434	0.809868
MCP_1_MCAF	Enterocloster asparagiformis	-0.0320696	0.0202602	-1.58289	0.11358	-0.071799	0.00765978	0.809868
IFN_G	Enterocloster bolteae	0.0344046	0.0214327	1.60524	0.108585	-0.00762582	0.0764351	0.809868
MIP_1B	Enterocloster clostridioformis	0.0324945	0.0205427	1.5818	0.11383	-0.00778938	0.0727784	0.809868
IL_17	Escherichia ruysiae	0.0341753	0.0215291	1.5874	0.112565	-0.00804414	0.0763948	0.809868
IL_18	Eubacterium_F sp003491505	-0.0324182	0.0202605	-1.60007	0.109719	-0.0721487	0.00731224	0.809868
IL_13	Eubacterium_R sp000436835	0.0334304	0.0210022	1.59176	0.111577	-0.00775495	0.0746158	0.809868
MIP_1B	Eubacterium_R sp000436835	-0.0327828	0.0205023	-1.59898	0.10996	-0.0729874	0.00742187	0.809868
IL_7	Evtepia sp004556345	0.0356205	0.0223048	1.59699	0.110426	-0.00812251	0.0793635	0.809868
MIG	Faecalibacterium prausnitzii_C_71351	-0.0306626	0.0191743	-1.59915	0.109919	-0.0682626	0.00693736	0.809868
G_CSF	Faecalibacterium prausnitzii_C_71351	-0.0340273	0.0213602	-1.59302	0.111299	-0.0759157	0.00786104	0.809868
MIG	Faecalibacterium sp002160895	0.0306677	0.019246	1.59345	0.11119	-0.00707295	0.0684084	0.809868
M_CSF	Faecalitalea cylindroides	-0.0330709	0.020829	-1.58773	0.112483	-0.0739162	0.00777442	0.809868
IL_8	Faecalitalea cylindroides	0.033513	0.021036	1.59313	0.111276	-0.00773948	0.0747654	0.809868
IP_10	Faecousia sp000434635	-0.0312958	0.0196714	-1.59093	0.111758	-0.0698706	0.00727899	0.809868
MIF	Fimivivens sp900113995	0.0349709	0.0220457	1.58629	0.112827	-0.00826335	0.0782052	0.809868
IL_18	Flavonifractor plautii	0.0327071	0.0205299	1.59314	0.111263	-0.00755166	0.0729659	0.809868
IL_7	Flavonifractor plautii	-0.0361574	0.0225426	-1.60396	0.10888	-0.0803668	0.00805194	0.809868
CTACK	Fusicatenibacter saccharivorans	-0.0313517	0.0197905	-1.58418	0.11329	-0.0701606	0.00745727	0.809868
IL_1A	Gemmiger_A_73129 formicilis_72474	-0.0337043	0.0209722	-1.6071	0.108172	-0.0748309	0.0074223	0.809868
FGF_BASIC	Gemmiger_A_73129 formicilis_72474	0.0332246	0.0206808	1.60654	0.10829	-0.00733011	0.0737793	0.809868
IL_10	Gemmiger_A_73129 qucibialis	-0.0330312	0.0205587	-1.60667	0.108258	-0.073346	0.00728362	0.809868
GM_CSF	Intestinimonas massiliensis	-0.0353553	0.0221073	-1.59926	0.109925	-0.0787119	0.00800118	0.809868
IL_5	Lawsonibacter sp000177015	0.0338923	0.0212591	1.59425	0.111029	-0.00779845	0.0755831	0.809868
MIF	Limisoma sp900541935	0.036251	0.0227023	1.5968	0.110464	-0.00827087	0.0807728	0.809868
IL_4	Megasphaera_A_38685 elsdenii	0.0339021	0.0213704	1.5864	0.112791	-0.00800616	0.0758104	0.809868
M_CSF	Merdousia gallistercoris	-0.0332756	0.0208389	-1.5968	0.110445	-0.0741402	0.00758907	0.809868
GM_CSF	Muricomes contortus_B	-0.0361809	0.0225044	-1.60772	0.108058	-0.0803162	0.00795443	0.809868
IL_6	Neobittarella massiliensis	0.033274	0.0208706	1.5943	0.111008	-0.00765347	0.0742015	0.809868
IL_8	Neobittarella massiliensis	0.0337554	0.0210705	1.60202	0.109294	-0.00756472	0.0750755	0.809868
MIP_1B	Neobittarella massiliensis	0.0326862	0.0205721	1.58886	0.112227	-0.00765523	0.0730277	0.809868
IL_5	Parabacteroides_B_862066 goldsteinii	0.0341764	0.0213464	1.60104	0.109517	-0.00768555	0.0760384	0.809868
IL_9	Parabacteroides_B_862066 sp002159645	-0.033064	0.0207933	-1.59012	0.111943	-0.0738394	0.00771142	0.809868
IL_13	Parabacteroides_B_862066 sp002159645	-0.0339768	0.0211409	-1.60716	0.108159	-0.0754344	0.00748076	0.809868
SCF	Parasutterella gallistercoris	-0.0323953	0.0203077	-1.59522	0.110794	-0.0722178	0.0074272	0.809868
SDF_1A	PeH17 sp000435055	0.0337024	0.0212143	1.58866	0.112277	-0.0078992	0.0753041	0.809868
MIG	Phascolarctobacterium_A succinatutens	0.030592	0.0192569	1.58862	0.112278	-0.00717001	0.068354	0.809868
IP_10	Prevotella pectinovora	0.0311748	0.0195883	1.59151	0.111628	-0.00723691	0.0695866	0.809868
IL_13	Prevotella rara	0.0336129	0.0209659	1.60322	0.109025	-0.00750139	0.0747272	0.809868
IL_3	RUG115 sp900066395	-0.0328979	0.0206667	-1.59183	0.111558	-0.0734249	0.00762914	0.809868
IL_17	Ruminiclostridium_E siraeum	-0.0337087	0.0212408	-1.58698	0.112662	-0.0753628	0.00794546	0.809868
IP_10	Ruminiclostridium_E siraeum	-0.0311641	0.0196061	-1.58951	0.112077	-0.0696107	0.00728258	0.809868
EOTAXIN	Ruminococcus_C_58660 sp000433635	0.0326186	0.0203904	1.5997	0.109797	-0.00736616	0.0726033	0.809868
B_NGF	Ruminococcus_E sp003438075	-0.0330772	0.0209306	-1.58032	0.114172	-0.0741224	0.00796806	0.809868
VEGF	Ruminococcus_F champanellensis	-0.033023	0.0206718	-1.59749	0.110288	-0.0735594	0.00751346	0.809868
MIP_1B	Slackia_A isoflavoniconvertens	-0.0331947	0.0208189	-1.59445	0.110972	-0.0740203	0.00763092	0.809868
RANTES	Streptococcus thermophilus	-0.0330425	0.0208515	-1.58465	0.113181	-0.073932	0.00784709	0.809868
TRAIL	Sutterella wadsworthensis_A_565807	0.0325635	0.0205409	1.5853	0.11303	-0.00771627	0.0728432	0.809868
IL_9	Sutterella wadsworthensis_A_565807	-0.0335675	0.0209191	-1.60463	0.108711	-0.0745895	0.00745461	0.809868
IL_9	UBA738 sp004557735	-0.0335171	0.020914	-1.60262	0.109155	-0.0745291	0.00749487	0.809868
IL_18	Ventrimonas sp003481825	0.0319546	0.0201429	1.58639	0.112786	-0.00754531	0.0714544	0.809868
PDGF_BB	Ventrimonas sp003481825	0.032647	0.0205157	1.59132	0.11167	-0.00758338	0.0728773	0.809868
IL_8	VUNA01 sp002299625	0.0336889	0.0210951	1.597	0.110408	-0.00767941	0.0750572	0.809868
GM_CSF	VUNA01 sp002299625	0.0359508	0.0225886	1.59155	0.11165	-0.00834968	0.0802514	0.809868
MCP_1_MCAF	Pseudoflavonifractor capillosus	-0.032122	0.020336	-1.57956	0.11434	-0.072	0.00775607	0.810104
VEGF	Shigella boydii	0.0326167	0.020655	1.57912	0.114441	-0.00788686	0.0731203	0.810355
IL_2RA	Bariatricus comes	-0.0321809	0.020394	-1.57796	0.114707	-0.0721725	0.0078108	0.810841
IL_3	Streptococcus thermophilus	0.0328926	0.0208412	1.57825	0.114644	-0.00797659	0.0737618	0.810841
IL_2RA	UMGS1375 sp900066615	-0.0318227	0.020163	-1.57828	0.114634	-0.0713614	0.00771596	0.810841
IL_2	Lawsonibacter asaccharolyticus	-0.0337693	0.0214288	-1.57589	0.115192	-0.0757914	0.00825279	0.813802
IL_1B	Adlercreutzia equolifaciens	0.0341564	0.021695	1.5744	0.115544	-0.008389	0.0767019	0.815824
RANTES	AF33-28 sp003477885	-0.0323897	0.0206527	-1.5683	0.116947	-0.0728894	0.00810998	0.816336
GM_CSF	Agathobacter faecis	-0.0361498	0.0230008	-1.57167	0.116189	-0.0812587	0.00895911	0.816336
TNF_A	Agathobacter rectalis	-0.0334083	0.0213608	-1.564	0.117961	-0.0752977	0.00848107	0.816336
CRP	Alistipes_A_871400 senegalensis	-0.0293499	0.0187913	-1.56189	0.118447	-0.0661989	0.00749903	0.816336
IL_6	Alistipes_A_871404 indistinctus	-0.0325878	0.0208705	-1.56142	0.118563	-0.073515	0.00833951	0.816336
EOTAXIN	Bacteroides_H faecichinchillae	-0.0317114	0.0202609	-1.56516	0.117679	-0.071442	0.00801928	0.816336
IL_13	Bifidobacterium dentium	0.0330575	0.0211199	1.56523	0.117668	-0.00835873	0.0744738	0.816336
IL_5	Bilophila wadsworthia	-0.0338314	0.021549	-1.56998	0.116569	-0.0760906	0.00842778	0.816336
IL_3	Blautia_A_141781 massiliensis	-0.0326363	0.0208862	-1.56258	0.118287	-0.0735937	0.00832104	0.816336
LIF	Butyribacter sp003529475	0.0320976	0.0205663	1.56069	0.118729	-0.00823197	0.0724272	0.816336
MIF	Butyricimonas faecihominis	-0.0338138	0.0215696	-1.56766	0.117114	-0.0761144	0.00848673	0.816336
TRAIL	CAG-217 sp000436335	-0.0324563	0.0206619	-1.57083	0.116354	-0.0729734	0.00806076	0.816336
IL_12_P70	CAG-217 sp000436335	0.0323793	0.0207049	1.56385	0.117986	-0.00822217	0.0729808	0.816336
FGF_BASIC	CAG-217 sp000436335	0.0329413	0.0210061	1.56817	0.116976	-0.0082514	0.074134	0.816336
LIF	CAG-273 sp003507395	0.0323837	0.020688	1.56534	0.117636	-0.00818458	0.072952	0.816336
LIF	CAG-288 sp000437395	0.0322465	0.0205881	1.56627	0.117417	-0.00812576	0.0726189	0.816336
SCF	CAG-288 sp000437395	0.0319156	0.0203385	1.56922	0.11673	-0.00796743	0.0717986	0.816336
MIP_1A	CAG-317 sp000433215	0.0334186	0.0213144	1.56789	0.117051	-0.00837984	0.075217	0.816336
IL_6	Collinsella aerofaciens_F	-0.0326677	0.020852	-1.56665	0.117335	-0.0735586	0.00822311	0.816336
IL_16	Copromonas sp900066535	0.0323316	0.020687	1.56289	0.118214	-0.00823533	0.0728984	0.816336
IL_6	Dorea_A formicigenerans	0.0328189	0.0210254	1.56092	0.118683	-0.00841211	0.07405	0.816336
CTACK	Duodenibacillus massiliensis	0.0310171	0.0197948	1.56693	0.117266	-0.00780015	0.0698344	0.816336
IL_16	Eggerthella lenta	0.0324919	0.0208129	1.56115	0.118625	-0.00832179	0.0733056	0.816336
TNF_A	Ellagibacter isourolithinifaciens	-0.0334131	0.0213923	-1.56192	0.11845	-0.0753642	0.00853803	0.816336
IP_10	ER4 sp000765235	-0.030532	0.0195468	-1.56199	0.118422	-0.0688624	0.00779844	0.816336
IL_9	Eubacterium_G ventriosum	0.0326741	0.0207719	1.57299	0.115857	-0.00805934	0.0734075	0.816336
G_CSF	Eubacterium_G ventriosum	-0.0331136	0.0211123	-1.56846	0.116919	-0.0745157	0.00828842	0.816336
B_NGF	Faecalibacterium prausnitzii_C_71351	-0.032933	0.0210165	-1.56701	0.117252	-0.0741465	0.00828056	0.816336
GM_CSF	Faecalibacterium prausnitzii_C_71351	-0.0358172	0.0228267	-1.5691	0.116789	-0.0805846	0.00895013	0.816336
M_CSF	Lachnoclostridium_A_130679 sp002160755	0.0328732	0.0210542	1.56136	0.118575	-0.00841376	0.0741601	0.816336
IL_13	Lawsonibacter asaccharolyticus	-0.0335657	0.0214414	-1.56546	0.117613	-0.0756125	0.00848101	0.816336
IL_12_P70	Limiplasma merdipullorum	-0.032551	0.0207106	-1.57171	0.11615	-0.0731636	0.00806154	0.816336
IFN_G	Limisoma sp900548875	-0.0329981	0.02104	-1.56836	0.116942	-0.0742583	0.00826208	0.816336
G_CSF	Megasphaera_A_38685 elsdenii	0.0337216	0.021452	1.57196	0.116104	-0.00834665	0.0757898	0.816336
IL_9	Mesosutterella massiliensis	-0.0323263	0.0206752	-1.56353	0.118064	-0.07287	0.00821747	0.816336
MIP_1A	Negativibacillus massiliensis	-0.0334207	0.021384	-1.56288	0.118224	-0.0753556	0.00851425	0.816336
MIP_1B	Odoribacter splanchnicus	0.0320721	0.0204691	1.56685	0.117285	-0.00806748	0.0722116	0.816336
IL_2RA	Oliverpabstia intestinalis	-0.0316743	0.0201583	-1.57128	0.11625	-0.0712038	0.00785518	0.816336
TNF_B	PeH17 sp000435055	0.0335174	0.021411	1.56543	0.117621	-0.0084697	0.0755046	0.816336
VEGF	Phascolarctobacterium_A faecium	0.031996	0.0203542	1.57196	0.116093	-0.00791778	0.0719097	0.816336
FGF_BASIC	Ruthenibacterium lactatiformans	-0.0325136	0.0207148	-1.56958	0.116648	-0.073135	0.00810777	0.816336
CRP	Scatocola faecipullorum	-0.0293235	0.0187553	-1.56348	0.118073	-0.0661019	0.0074549	0.816336
G_CSF	Sellimonas intestinalis	0.033345	0.0213632	1.56086	0.1187	-0.00854912	0.0752391	0.816336
IL_5	Slackia_A isoflavoniconvertens	0.0341189	0.0217355	1.56973	0.116626	-0.00850611	0.0767439	0.816336
IL_3	Streptococcus salivarius_347002	0.0325989	0.0207575	1.57046	0.116443	-0.00810621	0.0733039	0.816336
MCP_1_MCAF	Streptococcus salivarius_347002	-0.0317735	0.0202293	-1.57066	0.116393	-0.0714423	0.00789538	0.816336
M_CSF	Ventrimonas sp003481825	0.032516	0.0207515	1.56692	0.117269	-0.00817734	0.0732094	0.816336
IL_16	Bacteroides_H cellulosilyticus	-0.0322597	0.0207064	-1.55796	0.119379	-0.0728647	0.00834518	0.8166
IL_10	Bacteroides_H fragilis	0.0319884	0.0205117	1.55952	0.119006	-0.00823414	0.0722109	0.8166
IL_18	Blautia_A_141781 massiliensis	0.0316599	0.0203165	1.55834	0.119289	-0.00818029	0.0715001	0.8166
TRAIL	Butyrivibrio_A_180067 crossotus	0.0319373	0.0204816	1.55932	0.119053	-0.00822614	0.0721007	0.8166
GM_CSF	CAG-83 sp000431575	-0.0349566	0.0224237	-1.55892	0.119179	-0.0789336	0.00902034	0.8166
IL_9	Eubacterium_G sp000434315	0.0324669	0.0208497	1.55719	0.119562	-0.00841907	0.0733528	0.8166
IL_2RA	Parabacteroides_B_862066 distasonis	0.0313748	0.0201255	1.55895	0.11914	-0.00809052	0.0708401	0.8166
IP_10	Parabacteroides_B_862066 distasonis	0.0304829	0.0195603	1.55841	0.119269	-0.00787403	0.0688399	0.8166
CRP	Paraprevotella sp003477995	0.0292709	0.01879	1.55779	0.119415	-0.00757548	0.0661172	0.8166
IL_13	Pseudobutyricicoccus sp003477405	-0.0325474	0.0208979	-1.55745	0.119503	-0.0735284	0.00843349	0.8166
SDF_1A	SFGY01 sp004556455	-0.0327948	0.0210554	-1.55755	0.11948	-0.0740847	0.00849506	0.8166
TNF_A	UBA3402 sp003478355	-0.033034	0.021204	-1.55791	0.119397	-0.0746159	0.00854791	0.8166
IL_16	51-20 sp001917175	-0.0319365	0.0205258	-1.55592	0.119864	-0.0721874	0.00831433	0.816654
IL_1RA	Alistipes_A_871400 senegalensis	-0.0325291	0.0209303	-1.55416	0.120282	-0.0735732	0.00851493	0.816654
IL_3	AM51-8 sp003478275	0.0321502	0.0207076	1.55258	0.120659	-0.00845698	0.0727573	0.816654
IL_3	Bacteroides_H oleiciplenus	-0.0321517	0.0206908	-1.55391	0.120341	-0.072726	0.00842257	0.816654
B_NGF	Blautia_A_141781 sp900066505	-0.032525	0.0209356	-1.55357	0.120427	-0.07358	0.00853004	0.816654
G_CSF	Copromonas sp900066535	0.0328482	0.0211499	1.55311	0.12054	-0.00862773	0.0743241	0.816654
IL_3	Dialister sp900543165	0.0325069	0.0209182	1.554	0.12032	-0.00851327	0.0735271	0.816654
TNF_A	Faecousia sp000434635	-0.0331312	0.0213478	-1.55197	0.120812	-0.074995	0.00873267	0.816654
MIP_1B	Gabonibacter massiliensis	0.0320275	0.0206385	1.55184	0.120837	-0.0084441	0.0724992	0.816654
TNF_B	Holdemanella biformis	-0.0326896	0.021046	-1.55324	0.120505	-0.0739611	0.00858198	0.816654
TNF_A	Ligilactobacillus ruminis	0.0333538	0.0214809	1.55272	0.120634	-0.00877118	0.0754788	0.816654
IL_13	Limiplasma merdipullorum	-0.0331844	0.0213262	-1.55604	0.119838	-0.0750052	0.00863647	0.816654
IL_8	NSJ-61 sp003433845	0.0321697	0.0207077	1.55352	0.120444	-0.0084389	0.0727783	0.816654
IL_1A	Oliverpabstia intestinalis	-0.0328988	0.0211694	-1.55408	0.120305	-0.0744122	0.0086145	0.816654
IL_18	PeH17 sp000435055	-0.0316377	0.0203802	-1.55237	0.120708	-0.0716029	0.00832747	0.816654
MIP_1B	PeH17 sp900542285	-0.0321849	0.0207428	-1.55162	0.120889	-0.0728611	0.00849133	0.816654
TRAIL	Prevotella sp002251365	-0.0317248	0.0203938	-1.55561	0.119934	-0.0717163	0.00826663	0.816654
B_NGF	Sutterella wadsworthensis_A_565807	0.0328223	0.0211099	1.55483	0.120127	-0.00857453	0.0742192	0.816654
IL_1RA	UBA1417 sp003531055	-0.0321848	0.0207123	-1.5539	0.120344	-0.0728012	0.00843158	0.816654
B_NGF	VUNA01 sp002299625	0.0324878	0.0209381	1.55161	0.120895	-0.00857207	0.0735476	0.816654
EOTAXIN	Bacteroides_H salyersiae	-0.0314226	0.0202594	-1.55101	0.121032	-0.0711504	0.00830528	0.817129
IL_1A	CAG-313 sp000433035	0.0324682	0.0209488	1.54988	0.12131	-0.00861268	0.073549	0.818271
PDGF_BB	Prevotella lascolaii	0.031696	0.0204523	1.54975	0.121333	-0.00841008	0.0718021	0.818271
GROA	Merdousia gallistercoris	-0.0327219	0.0211213	-1.54924	0.121465	-0.0741411	0.00869724	0.818708
TRAIL	Alistipes_A_871400 excrementavium	-0.0315863	0.0204355	-1.54566	0.12232	-0.0716595	0.00848687	0.81874
IL_4	Alistipes_A_871404 ihumii	-0.0329184	0.0213231	-1.54379	0.122783	-0.074734	0.00889712	0.81874
IL_17	Butyrivibrio_A_180067 crossotus	0.0327391	0.0211974	1.54449	0.122613	-0.00882981	0.074308	0.81874
CTACK	CAG-317 sp000433215	-0.0306678	0.0198121	-1.54793	0.121775	-0.0695191	0.00818347	0.81874
HGF	CAG-345 sp000433315	0.0304667	0.019741	1.54332	0.122885	-0.00824451	0.069178	0.81874
IL_16	CAG-83 sp000431575	0.0318251	0.0205931	1.54542	0.12238	-0.00855771	0.072208	0.81874
MIF	Catenibacterium mitsuokai	0.0338146	0.0219075	1.54351	0.12286	-0.00914868	0.0767779	0.81874
G_CSF	Collinsella aerofaciens_E	-0.0326645	0.0211442	-1.54485	0.122527	-0.0741292	0.00880007	0.81874
IL_18	Copromonas sp900066535	0.031181	0.0202077	1.54303	0.12296	-0.00844591	0.0708079	0.81874
IL_8	Dialister invisus	0.0323799	0.0209555	1.54517	0.122448	-0.0087147	0.0734745	0.81874
SDF_1A	Duodenibacillus intestinigallinarum	0.0322902	0.0209023	1.54482	0.12253	-0.00869937	0.0732798	0.81874
IL_6	Emergencia timonensis	0.0323833	0.0209605	1.54496	0.122494	-0.00872048	0.073487	0.81874
IL_8	Escherichia marmotae	0.0330746	0.0213568	1.54867	0.121606	-0.00880703	0.0749562	0.81874
CRP	Evtepia sp004556345	-0.0290933	0.018803	-1.54727	0.121932	-0.0659652	0.00777866	0.81874
SDF_1A	Faecalibacterium prausnitzii_C_71351	-0.0321826	0.0208586	-1.54289	0.122997	-0.0730867	0.00872145	0.81874
IL_5	Flavonifractor plautii	0.0339866	0.0219846	1.54592	0.122271	-0.00912699	0.0771001	0.81874
CRP	Intestinibacter bartlettii	0.0292113	0.0189006	1.54553	0.122351	-0.00785188	0.0662746	0.81874
MIG	Mediterraneibacter_A_155507 lactaris	-0.0296298	0.0191988	-1.54332	0.122887	-0.0672779	0.00801822	0.81874
IL_5	SFTJ01 sp004563195	0.0332313	0.0215341	1.54319	0.122932	-0.00899872	0.0754612	0.81874
IL_16	Sutterella wadsworthensis_A_565869	-0.0320314	0.0207274	-1.54536	0.122395	-0.0726775	0.00861476	0.81874
M_CSF	Tidjanibacter inops_A	-0.0323153	0.0208983	-1.54632	0.122164	-0.0732964	0.00866576	0.81874
IL_8	Ventrimonas sp003481825	0.0325295	0.0210658	1.54419	0.122687	-0.00878139	0.0738403	0.81874
IL_10	Victivallis lenta	-0.031777	0.0205306	-1.54778	0.121807	-0.0720367	0.0084827	0.81874
FGF_BASIC	51-20 sp001917175	0.0317341	0.0205729	1.54252	0.123083	-0.00860901	0.0720772	0.818873
MIP_1A	Hungatella_A_128155 effluvii	0.0327748	0.0212576	1.54179	0.123267	-0.00891219	0.0744618	0.819213
IL_1B	Ligilactobacillus ruminis	0.033629	0.0218101	1.5419	0.123246	-0.00914225	0.0764002	0.819213
MIF	Prevotella stercorea	0.0344747	0.0223644	1.5415	0.123349	-0.00938453	0.078334	0.819315
SCF	AF33-28 sp003477885	0.0309751	0.020277	1.5276	0.126744	-0.00878715	0.0707374	0.819652
HGF	Agathobacter rectalis	-0.0302149	0.0198134	-1.52498	0.127397	-0.069068	0.00863821	0.819652
LIF	Agathobaculum butyriciproducens	0.0314988	0.0205818	1.53042	0.126045	-0.00886122	0.0718589	0.819652
IL_2RA	Alistipes_A_871400 finegoldii	0.0308215	0.0201743	1.52776	0.126704	-0.00873939	0.0703824	0.819652
IL_1RA	Alistipes_A_871404 indistinctus	-0.031792	0.0207368	-1.53312	0.125382	-0.0724566	0.00887257	0.819652
IL_9	AM51-8 sp003478275	0.0316217	0.0207604	1.52317	0.127851	-0.00908912	0.0723326	0.819652
IL_17	AM51-8 sp003478275	0.032624	0.0212594	1.53457	0.125033	-0.00906653	0.0743145	0.819652
IL_2RA	An92 sp900199495	-0.0312229	0.0203185	-1.53668	0.124504	-0.0710665	0.00862069	0.819652
SCGF_B	Barnesiella viscericola	-0.0309952	0.0203341	-1.5243	0.127567	-0.0708695	0.00887913	0.819652
IL_7	Bifidobacterium dentium	0.0340597	0.0222802	1.5287	0.126496	-0.00963493	0.0777544	0.819652
IL_3	Blautia_A_141781 wexlerae	-0.0319864	0.0209156	-1.52931	0.126323	-0.0730014	0.00902863	0.819652
IL_13	Butyribacter intestini	0.0322177	0.0211377	1.52418	0.127602	-0.00923351	0.0736689	0.819652
IL_2RA	Butyribacter sp003529475	0.0307953	0.020182	1.52588	0.127171	-0.00878064	0.0703713	0.819652
MIP_1B	Butyrivibrio_A_180067 crossotus	-0.0314078	0.0204458	-1.53615	0.124637	-0.0715017	0.00868604	0.819652
TNF_A	CAG-177 sp003538135	-0.0325795	0.0213385	-1.52679	0.126956	-0.0744252	0.00926624	0.819652
SCF	CAG-307 sp001916215	0.0309638	0.0202389	1.52992	0.12617	-0.00872382	0.0706515	0.819652
IL_3	CAG-533 sp000434495	0.0323572	0.0210471	1.53737	0.124338	-0.00891575	0.0736301	0.819652
TNF_B	CAG-603 sp900066105	-0.0319351	0.0209559	-1.52392	0.127668	-0.0730299	0.00915964	0.819652
IL_10	CAG-83 sp900545585	-0.0316691	0.0205958	-1.53764	0.124268	-0.0720566	0.00871846	0.819652
CTACK	CAG-914 sp000437895	-0.0305844	0.0199368	-1.53407	0.12515	-0.0696801	0.00851141	0.819652
IL_1A	Catenibacterium mitsuokai	0.0323097	0.0210803	1.53269	0.12549	-0.00902897	0.0736483	0.819652
IL_7	Clostridium_AQ innocuum	0.0334431	0.0218233	1.53245	0.125569	-0.00935555	0.0762417	0.819652
MIP_1A	Clostridium_Q_134516 symbiosum	0.0325792	0.0212139	1.53574	0.124745	-0.00902226	0.0741806	0.819652
TRAIL	Collinsella sp000434535	0.0313304	0.020504	1.52802	0.126641	-0.00887702	0.0715378	0.819652
IL_7	Coprobacillus cateniformis	0.0341728	0.0223147	1.53141	0.125826	-0.0095895	0.0779352	0.819652
IL_2	Copromonas sp900066535	0.0325069	0.021148	1.53712	0.124404	-0.00896453	0.0739784	0.819652
IL_13	Copromonas sp900066535	0.0323642	0.0211133	1.53288	0.125444	-0.0090392	0.0737676	0.819652
MIG	Cryptobacteroides sp000435075	0.0294191	0.0192107	1.53139	0.125806	-0.00825236	0.0670905	0.819652
M_CSF	Cryptobacteroides sp900544195	0.0320216	0.0208384	1.53666	0.124512	-0.00884217	0.0728854	0.819652
TRAIL	Eisenbergiella porci	-0.0314948	0.0204956	-1.53666	0.124508	-0.0716859	0.00869617	0.819652
MCP_1_MCAF	Enterocloster citroniae	-0.0313756	0.0203897	-1.5388	0.123985	-0.0713589	0.00860761	0.819652
IL_8	Enterocloster sp000431375	0.032819	0.021513	1.52554	0.127268	-0.00936896	0.0750069	0.819652
EOTAXIN	Enterocloster sp000431375	0.031351	0.0205906	1.52259	0.127993	-0.0090262	0.0717282	0.819652
TNF_B	Eubacterium_G sp000435815	-0.0320518	0.0210538	-1.52238	0.128054	-0.0733385	0.00923491	0.819652
IL_18	Evtepia gabavorous	0.030867	0.0201644	1.53076	0.125963	-0.00867506	0.0704091	0.819652
IL_6	Faecalimonas phoceensis	0.0326185	0.0213146	1.53033	0.126073	-0.00917966	0.0744166	0.819652
SCF	Faecalitalea cylindroides	-0.0311126	0.0203906	-1.52583	0.127184	-0.0710976	0.00887244	0.819652
GM_CSF	Faecalitalea cylindroides	-0.0344366	0.022568	-1.52591	0.127196	-0.0786966	0.00982336	0.819652
IL_18	Faecenecus gallistercoris	-0.0307911	0.0202065	-1.52382	0.127689	-0.0704156	0.00883347	0.819652
MIP_1A	Fimenecus sp000432435	0.0329795	0.0214798	1.53537	0.124836	-0.00914327	0.0751023	0.819652
IL_18	Gabonibacter massiliensis	0.0305903	0.0200687	1.52428	0.127575	-0.00876406	0.0699446	0.819652
IL_4	Gabonibacter massiliensis	0.0326212	0.0212989	1.53159	0.125766	-0.00914674	0.0743892	0.819652
TRAIL	Gemmiger_A_73129 qucibialis	-0.0311886	0.0204865	-1.5224	0.128041	-0.0713616	0.00898444	0.819652
IL_1B	Haemophilus_D_735815 parainfluenzae_K_735055	0.0341979	0.0223193	1.53221	0.125618	-0.00957194	0.0779678	0.819652
MIP_1B	Hungatella_A_128155 effluvii	0.0315869	0.0206877	1.52684	0.126936	-0.00898135	0.0721552	0.819652
IL_12_P40	Lawsonibacter sp000177015	0.0316018	0.0205414	1.53845	0.124076	-0.00867952	0.0718831	0.819652
IL_2RA	Lawsonibacter sp014287875	0.0307652	0.0200515	1.53431	0.125086	-0.00855499	0.0700854	0.819652
G_CSF	Limiplasma merdipullorum	-0.0325745	0.0213829	-1.52339	0.127806	-0.0745073	0.00935839	0.819652
IL_2	Mediterraneibacter_A_155507 torques	-0.0325959	0.0213545	-1.52642	0.127046	-0.0744724	0.00928059	0.819652
IL_10	Megasphaera_A_38685 elsdenii	0.0316582	0.0206127	1.53586	0.124704	-0.00876229	0.0720787	0.819652
GM_CSF	Negativibacillus massiliensis	-0.0346857	0.0225722	-1.53666	0.12454	-0.0789539	0.00958247	0.819652
GROA	Oliverpabstia intestinalis	-0.0322305	0.0210452	-1.53149	0.125788	-0.0735004	0.00903936	0.819652
SCGF_B	Paraprevotella sp003477995	-0.03112	0.020413	-1.52452	0.12751	-0.071149	0.00890891	0.819652
RANTES	Paraprevotella sp003477995	0.0318872	0.0208175	1.53175	0.12572	-0.00893562	0.0727099	0.819652
MCP_1_MCAF	Parasutterella gallistercoris	0.0310169	0.0202693	1.53024	0.126091	-0.00873044	0.0707642	0.819652
MIP_1A	PeH17 sp900542285	0.0329979	0.021417	1.54074	0.123524	-0.00900165	0.0749975	0.819652
IL_16	Phocaeicola_A_858004 salanitronis	-0.0318181	0.020691	-1.53778	0.12424	-0.0723929	0.00875664	0.819652
CRP	Prevotella stercorea	0.0284839	0.0187032	1.52295	0.127905	-0.00819225	0.06516	0.819652
IL_5	Pseudoruminococcus_A massiliensis	-0.0327521	0.021476	-1.52505	0.127394	-0.0748682	0.009364	0.819652
TNF_B	Ruminococcus_C_58660 callidus	-0.0323511	0.0210278	-1.53849	0.124068	-0.0735868	0.00888464	0.819652
IL_7	Ruminococcus_E bromii_B	0.0345001	0.0224564	1.53631	0.124619	-0.00954026	0.0785405	0.819652
SCF	Ruminococcus_F champanellensis	0.0312073	0.0204936	1.52278	0.127946	-0.00897978	0.0713944	0.819652
PDGF_BB	Scatocola faecipullorum	-0.0313041	0.0204702	-1.52925	0.126335	-0.0714453	0.00883712	0.819652
IL_1A	UBA1417 sp003531055	-0.0325733	0.0212953	-1.5296	0.126254	-0.0743336	0.00918687	0.819652
VEGF	UBA1417 sp003531055	-0.0313985	0.0204383	-1.53626	0.124607	-0.0714771	0.00868009	0.819652
CTACK	UBA3402 sp003478355	-0.0302507	0.0196968	-1.53582	0.12472	-0.0688759	0.00837447	0.819652
EOTAXIN	UBA3402 sp003478355	0.0310826	0.0203049	1.53079	0.125953	-0.00873442	0.0708996	0.819652
IL_5	VUNA01 sp002299625	0.0332148	0.0215993	1.53777	0.124252	-0.00914306	0.0755727	0.819652
IL_7	VUNA01 sp002299625	0.0345302	0.02258	1.52924	0.126364	-0.00975257	0.0788129	0.819652
CRP	VUNA01 sp002299625	-0.0287258	0.0187493	-1.5321	0.125631	-0.0654924	0.00804083	0.819652
IL_5	Copromonas sp900066535	0.032945	0.0216599	1.52101	0.128405	-0.00953179	0.0754218	0.819811
IP_10	Emergencia timonensis	0.0299018	0.0196558	1.52127	0.128324	-0.00864235	0.0684459	0.819811
IL_12_P70	Ligilactobacillus ruminis	0.0312674	0.0205462	1.5218	0.12819	-0.00902294	0.0715577	0.819811
EOTAXIN	Parabacteroides_B_862066 distasonis	-0.0308568	0.0202882	-1.52092	0.128411	-0.0706411	0.00892749	0.819811
MIG	Ruminococcus_D bicirculans	-0.0291691	0.019175	-1.5212	0.128341	-0.0667705	0.00843231	0.819811
SCF	Clostridium_AQ innocuum	-0.0308112	0.0202713	-1.51994	0.128659	-0.0705624	0.00894004	0.820965
IP_10	CAG-628 sp003524085	-0.0300337	0.0197712	-1.51906	0.128879	-0.0688042	0.00873677	0.821301
IP_10	Onthocola_B sp000437355	-0.0301087	0.0198179	-1.51927	0.128828	-0.0689708	0.00875339	0.821301
RANTES	Phocaeicola_A_858004 coprocola	-0.0315127	0.0207464	-1.51895	0.128911	-0.0721961	0.00917065	0.821301
IL_17	Prevotella lascolaii	-0.0319964	0.0210689	-1.51865	0.128993	-0.0733135	0.00932061	0.821396
IL_8	Sutterella wadsworthensis_A_565869	0.0319905	0.0210707	1.51824	0.129096	-0.00933006	0.073311	0.821632
MIF	Agathobacter faecis	0.0329452	0.0218229	1.50966	0.131284	-0.00985218	0.0757426	0.822279
IL_7	Alistipes_A_871400 communis	0.0334388	0.0220737	1.51487	0.129963	-0.009851	0.0767285	0.822279
MIP_1A	Bifidobacterium angulatum	0.0323554	0.0214277	1.50998	0.131193	-0.00966528	0.074376	0.822279
IL_4	CAG-217 sp000436335	0.0328359	0.0216394	1.51742	0.129305	-0.00959975	0.0752716	0.822279
TNF_A	CAG-217 sp000436335	0.0327397	0.021635	1.51327	0.130353	-0.00968746	0.075167	0.822279
MCP_1_MCAF	CAG-273 sp003507395	0.0308506	0.0203986	1.51239	0.130566	-0.00915008	0.0708513	0.822279
IL_2RA	CAG-45 sp000438375	0.0305417	0.0201951	1.51234	0.130581	-0.00905995	0.0701434	0.822279
MIF	Cryptobacteroides sp900544195	0.0338252	0.0223385	1.51421	0.130127	-0.00998338	0.0776337	0.822279
IL_9	Dialister invisus	0.0315453	0.020834	1.51413	0.130129	-0.00930982	0.0724004	0.822279
IL_2RA	Eisenbergiella porci	-0.0304948	0.0201783	-1.51126	0.130853	-0.0700635	0.00907402	0.822279
PDGF_BB	Eisenbergiella tayi	-0.0310444	0.0205654	-1.50955	0.131291	-0.0713723	0.00928341	0.822279
G_CSF	Ellagibacter isourolithinifaciens	-0.0322306	0.0212929	-1.51368	0.130251	-0.073987	0.00952572	0.822279
IL_5	ER4 sp900317525	-0.0333183	0.0220104	-1.51375	0.130236	-0.0764823	0.00984573	0.822279
PDGF_BB	Eubacterium_G ventriosum	0.0309385	0.0204939	1.50964	0.131267	-0.00924921	0.0711262	0.822279
IFN_G	Faecalibacterium prausnitzii_C_71351	-0.0322973	0.0214037	-1.50896	0.131453	-0.0742709	0.00967627	0.822279
IL_4	Faecousia sp000434635	-0.0323382	0.0213526	-1.51448	0.130047	-0.0742116	0.00953521	0.822279
HGF	Fournierella massiliensis	0.029955	0.0197489	1.5168	0.129451	-0.00877168	0.0686816	0.822279
IL_1RA	Hungatella_A_128155 effluvii	0.0315963	0.0209296	1.50965	0.13127	-0.00944635	0.0726389	0.822279
MIG	Intestinimonas massiliensis	0.0292657	0.0193959	1.50886	0.131466	-0.00876875	0.0673002	0.822279
IL_3	Lawsonibacter asaccharolyticus	-0.0321106	0.0211801	-1.51607	0.129637	-0.0736444	0.00942326	0.822279
RANTES	Marvinbryantia sp900066075	0.0313157	0.0207124	1.51193	0.130688	-0.00930101	0.0719324	0.822279
IL_10	Odoribacter massiliensis	0.0310098	0.0204674	1.51509	0.129883	-0.00912581	0.0711455	0.822279
IL_3	Oliverpabstia intestinalis	-0.0314708	0.0208047	-1.51267	0.130498	-0.0722685	0.00932693	0.822279
IL_10	Parabacteroides_B_862066 distasonis	0.0310454	0.0205162	1.51322	0.130357	-0.00918594	0.0712768	0.822279
GROA	Parasutterella excrementihominis	0.0316716	0.0209876	1.50906	0.131423	-0.00948539	0.0728285	0.822279
VEGF	Prevotella pectinovora	0.0309425	0.0204681	1.51175	0.130731	-0.00919448	0.0710795	0.822279
IL_17	Pseudoflavonifractor capillosus	-0.0319776	0.0211701	-1.51051	0.131057	-0.073493	0.00953781	0.822279
IL_16	Roseburia intestinalis	0.0313195	0.0206925	1.51357	0.130271	-0.00925816	0.0718972	0.822279
GROA	Ruminiclostridium_E siraeum	0.0318035	0.0210718	1.50929	0.131364	-0.00951858	0.0731255	0.822279
SCGF_B	Ruminococcus_E sp003438075	0.0306789	0.0203252	1.50941	0.131327	-0.00917785	0.0705357	0.822279
TNF_B	SFGY01 sp004556455	0.0319168	0.0210787	1.51417	0.130122	-0.00941885	0.0732524	0.822279
IL_12_P40	Streptococcus thermophilus	-0.0315731	0.0209129	-1.50974	0.131246	-0.072583	0.00943691	0.822279
IL_4	UBA1417 sp003531055	-0.0326425	0.0215251	-1.51649	0.129539	-0.074854	0.00956897	0.822279
GM_CSF	UBA1417 sp003531055	-0.0345227	0.0227933	-1.5146	0.130036	-0.0792246	0.0101791	0.822279
LIF	Shigella sonnei	-0.0312618	0.0207254	-1.50838	0.131588	-0.0719034	0.00937973	0.822627
MIP_1B	Bacteroides_H fluxus	0.0309413	0.0205289	1.50721	0.131893	-0.00931551	0.0711982	0.822874
IL_6	Bilophila wadsworthia	-0.0314021	0.0208312	-1.50746	0.131833	-0.0722521	0.00944802	0.822874
IL_17	Eubacterium_G sp000434315	0.0319926	0.0212254	1.50728	0.131883	-0.00963129	0.0736164	0.822874
GROA	UBA1394 sp900066845	0.0314262	0.0208505	1.50722	0.131895	-0.00946185	0.0723142	0.822874
IL_18	AF33-28 sp003477885	0.0302223	0.0201033	1.50335	0.132884	-0.00919984	0.0696444	0.823399
IL_8	Agathobacter rectalis	-0.0317913	0.0211342	-1.50426	0.132659	-0.0732364	0.00965379	0.823399
LIF	Alistipes_A_871404 ihumii	0.0309053	0.0205255	1.5057	0.132276	-0.00934439	0.071155	0.823399
IL_6	Butyricimonas faecihominis	-0.0311899	0.0207256	-1.5049	0.132489	-0.071833	0.00945309	0.823399
EOTAXIN	CABJAA01 sp003150885	-0.0304674	0.0202438	-1.50502	0.13245	-0.0701647	0.00922986	0.823399
TRAIL	Collinsella aerofaciens_F	0.0308853	0.0205258	1.50471	0.132532	-0.00936493	0.0711356	0.823399
CRP	Duodenibacillus massiliensis	-0.0282172	0.0187687	-1.50342	0.132864	-0.0650219	0.00858744	0.823399
GROA	Eggerthella lenta	0.0318356	0.021175	1.50345	0.132862	-0.00968884	0.0733601	0.823399
IL_16	Enterocloster clostridioformis	-0.0310298	0.0206313	-1.50402	0.132713	-0.0714874	0.00942784	0.823399
IL_10	Eubacterium_G sp000434315	-0.0309261	0.0205732	-1.50322	0.132914	-0.0712693	0.00941708	0.823399
MIP_1B	Gemmiger_A_73129 variabilis	-0.0308797	0.0205047	-1.50598	0.132207	-0.0710889	0.0093296	0.823399
IL_2	Limivivens sp900066135	0.0316878	0.0210518	1.50523	0.132405	-0.00959509	0.0729708	0.823399
HGF	Phocaeicola_A_858004 vulgatus	0.0296364	0.0197026	1.50419	0.132665	-0.0089995	0.0682722	0.823399
IL_2	Streptococcus salivarius_347002	0.0316881	0.0210407	1.50604	0.132197	-0.00957297	0.0729493	0.823399
IL_12_P70	Alistipes_A_871404 indistinctus	-0.0307395	0.0204753	-1.50129	0.133411	-0.0708907	0.00941173	0.824106
M_CSF	Bilophila wadsworthia	-0.0311839	0.0207721	-1.50124	0.133429	-0.0719176	0.00954983	0.824106
VEGF	CAG-196 sp002102975	-0.0307835	0.0204929	-1.50216	0.133189	-0.0709691	0.00940214	0.824106
TNF_B	Faecalibacterium prausnitzii_C_71351	-0.0316813	0.021093	-1.50198	0.13324	-0.0730449	0.00968224	0.824106
TNF_A	Faecalibacterium sp002160895	-0.0321159	0.0213919	-1.50131	0.133419	-0.0740663	0.0098346	0.824106
TNF_A	Schaedlerella sp900066545	0.0321235	0.0213879	1.50195	0.133253	-0.00981893	0.074066	0.824106
MIF	Megasphaera_A_38685 elsdenii	0.0331982	0.0221346	1.49983	0.133811	-0.0102103	0.0766067	0.825637
B_NGF	Muricomes contortus_B	-0.0315834	0.0210557	-1.49999	0.133756	-0.072874	0.00970715	0.825637
[truncated: 10,330 more rows]

## Sheet: SupTable8
Title: Subgroup analysis of the detected taxa-cytokine associations (sensitivity analysis). Estimates are reported per 1-SD increment.
Cytokines	Species	Estimate	Standard error	T-value	P-value	Conf.low	Conf.high	Group
MIP_1B	Allobacillus sp007559425	0.134023	0.0298893	4.48399	8.05865e-06	0.0753796	0.192667	< 59.35 yrs
MIP_1B	Allobacillus sp007559425	0.0764387	0.0277275	2.75679	0.00592779	0.0220378	0.13084	> 59.35 yrs
MIP_1B	Allobacillus sp007559425	0.0956998	0.0273772	3.49559	0.000491463	0.0419834	0.149416	Men
MIP_1B	Allobacillus sp007559425	0.111811	0.030049	3.72094	0.000207654	0.0528562	0.170765	Women
MIP_1B	Allobacillus sp007559425	0.118548	0.0281682	4.20856	2.73965e-05	0.0632894	0.173806	East
MIP_1B	Allobacillus sp007559425	0.0536377	0.0283555	1.89162	0.0588396	-0.00200742	0.109283	West
MIP_1B	Allobacillus sp007559425	0.0938254	0.0271039	3.46169	0.000556181	0.0406476	0.147003	BMI < 27.53
MIP_1B	Allobacillus sp007559425	0.110837	0.0305105	3.63274	0.000292743	0.0509746	0.170699	BMI > 27.53
MIP_1B	Allobacillus sp007559425	0.0543447	0.077742	0.699039	0.485603	-0.0992579	0.207947	Diabetic
MIP_1B	Allobacillus sp007559425	0.107886	0.0211007	5.11293	3.44949e-07	0.0665066	0.149266	Non diabetic
CRP	Bacteroides_H thetaiotaomicron	0.0978809	0.0261918	3.73708	0.000195021	0.0464935	0.149268	< 59.35 yrs
CRP	Bacteroides_H thetaiotaomicron	0.0894033	0.026557	3.36647	0.000785704	0.0372995	0.141507	> 59.35 yrs
CRP	Bacteroides_H thetaiotaomicron	0.105513	0.0272776	3.8681	0.000115846	0.051993	0.159032	Men
CRP	Bacteroides_H thetaiotaomicron	0.0822032	0.0254833	3.22577	0.0012894	0.0322078	0.132199	Women
CRP	Bacteroides_H thetaiotaomicron	0.0887798	0.0238733	3.71879	0.000208053	0.0419486	0.135611	East
CRP	Bacteroides_H thetaiotaomicron	0.0953058	0.0298419	3.19369	0.00144988	0.0367438	0.153868	West
CRP	Bacteroides_H thetaiotaomicron	0.11945	0.0273182	4.37253	1.33561e-05	0.0658523	0.173047	BMI < 27.53
CRP	Bacteroides_H thetaiotaomicron	0.0706806	0.025317	2.79182	0.00532524	0.0210095	0.120352	BMI > 27.53
CRP	Bacteroides_H thetaiotaomicron	0.0846619	0.0743443	1.13878	0.256563	-0.0622045	0.231528	Diabetic
CRP	Bacteroides_H thetaiotaomicron	0.094497	0.019243	4.91071	9.73462e-07	0.0567608	0.132233	Non diabetic
CRP	Dysosmobacter welbionis	0.088879	0.0265157	3.35193	0.000827753	0.0368561	0.140902	< 59.35 yrs
CRP	Dysosmobacter welbionis	0.0914995	0.0267981	3.41441	0.00066075	0.0389228	0.144076	> 59.35 yrs
CRP	Dysosmobacter welbionis	0.0639981	0.027717	2.30898	0.0211212	0.0096165	0.11838	Men
CRP	Dysosmobacter welbionis	0.112138	0.0255847	4.38299	1.27043e-05	0.0619432	0.162332	Women
CRP	Dysosmobacter welbionis	0.0681459	0.0241892	2.81721	0.00491209	0.0206951	0.115597	East
CRP	Dysosmobacter welbionis	0.11745	0.0302558	3.88189	0.000110654	0.0580753	0.176824	West
CRP	Dysosmobacter welbionis	0.0992427	0.0279824	3.54661	0.000405402	0.0443423	0.154143	BMI < 27.53
CRP	Dysosmobacter welbionis	0.0810093	0.0253471	3.19599	0.0014302	0.0312791	0.130739	BMI > 27.53
CRP	Dysosmobacter welbionis	0.155456	0.0731527	2.12509	0.0351746	0.010944	0.299968	Diabetic
CRP	Dysosmobacter welbionis	0.0843707	0.0195278	4.32053	1.62499e-05	0.0460759	0.122665	Non diabetic
CRP	Sellimonas intestinalis	0.066129	0.0265363	2.49202	0.0128374	0.0140657	0.118192	< 59.35 yrs
CRP	Sellimonas intestinalis	0.116283	0.0266105	4.36983	1.35194e-05	0.0640746	0.168492	> 59.35 yrs
CRP	Sellimonas intestinalis	0.0969893	0.0272685	3.55683	0.000390645	0.0434877	0.150491	Men
CRP	Sellimonas intestinalis	0.0840401	0.0256415	3.2775	0.00107657	0.0337341	0.134346	Women
CRP	Sellimonas intestinalis	0.0729749	0.0242051	3.01485	0.00261712	0.0254928	0.120457	East
CRP	Sellimonas intestinalis	0.112103	0.02988	3.75177	0.000185993	0.053466	0.170739	West
CRP	Sellimonas intestinalis	0.0972265	0.0277761	3.50036	0.000481822	0.0427309	0.151722	BMI < 27.53
CRP	Sellimonas intestinalis	0.0803709	0.0254318	3.16025	0.00161614	0.0304747	0.130267	BMI > 27.53
CRP	Sellimonas intestinalis	0.117875	0.0748998	1.57377	0.117593	-0.0300887	0.265839	Diabetic
CRP	Sellimonas intestinalis	0.0880745	0.0194312	4.53264	6.13379e-06	0.0499694	0.12618	Non diabetic
CRP	Ruminococcus_B gnavus	0.0679926	0.0266625	2.55012	0.0108933	0.0156817	0.120304	< 59.35 yrs
CRP	Ruminococcus_B gnavus	0.103248	0.0267044	3.86634	0.000116462	0.0508553	0.155641	> 59.35 yrs
CRP	Ruminococcus_B gnavus	0.0697918	0.0275784	2.53067	0.011517	0.0156822	0.123901	Men
CRP	Ruminococcus_B gnavus	0.105976	0.0257047	4.12283	3.9934e-05	0.0555463	0.156406	Women
CRP	Ruminococcus_B gnavus	0.0715259	0.024296	2.94394	0.00329385	0.0238656	0.119186	East
CRP	Ruminococcus_B gnavus	0.113598	0.0299362	3.79467	0.000156994	0.0548508	0.172345	West
CRP	Ruminococcus_B gnavus	0.104191	0.0277297	3.75739	0.000180023	0.0497865	0.158596	BMI < 27.53
CRP	Ruminococcus_B gnavus	0.0699943	0.0253071	2.76579	0.00576642	0.0203426	0.119646	BMI > 27.53
CRP	Ruminococcus_B gnavus	0.0150162	0.0747619	0.200853	0.841079	-0.132675	0.162707	Diabetic
CRP	Ruminococcus_B gnavus	0.0921178	0.0194985	4.72435	2.45256e-06	0.0538806	0.130355	Non diabetic
CTACK	Alistipes_A_871400 senegalensis	0.0929192	0.0265613	3.49829	0.000486026	0.0408055	0.145033	< 59.35 yrs
CTACK	Alistipes_A_871400 senegalensis	0.081202	0.0297628	2.7283	0.00646226	0.022807	0.139597	> 59.35 yrs
CTACK	Alistipes_A_871400 senegalensis	0.0564604	0.0291784	1.93501	0.0532403	-0.000789901	0.113711	Men
CTACK	Alistipes_A_871400 senegalensis	0.113422	0.0270752	4.18916	3.00582e-05	0.060302	0.166542	Women
CTACK	Alistipes_A_871400 senegalensis	0.069061	0.0237525	2.90753	0.00370136	0.022466	0.115656	East
CTACK	Alistipes_A_871400 senegalensis	0.119073	0.0345036	3.45104	0.000583285	0.0513603	0.186786	West
CTACK	Alistipes_A_871400 senegalensis	0.0572425	0.0292491	1.95707	0.0505786	-0.000144475	0.11463	BMI < 27.53
CTACK	Alistipes_A_871400 senegalensis	0.117645	0.0269439	4.3663	1.37678e-05	0.0647808	0.17051	BMI > 27.53
CTACK	Alistipes_A_871400 senegalensis	0.0519127	0.0803271	0.646267	0.519087	-0.106797	0.210623	Diabetic
CTACK	Alistipes_A_871400 senegalensis	0.0891825	0.0205549	4.33875	1.49874e-05	0.0488731	0.129492	Non diabetic
G_CSF	Gemmiger_A_73129 qucibialis	-0.113717	0.0296398	-3.83663	0.000131834	-0.171874	-0.05556	< 59.35 yrs
G_CSF	Gemmiger_A_73129 qucibialis	-0.0582184	0.0300374	-1.9382	0.0528566	-0.117156	0.000719123	> 59.35 yrs
G_CSF	Gemmiger_A_73129 qucibialis	-0.0751592	0.0294294	-2.55388	0.0107938	-0.132907	-0.0174118	Men
G_CSF	Gemmiger_A_73129 qucibialis	-0.106846	0.0302333	-3.53405	0.000425526	-0.166164	-0.0475272	Women
G_CSF	Gemmiger_A_73129 qucibialis	-0.0866165	0.0286289	-3.0255	0.00252976	-0.142779	-0.030454	East
G_CSF	Gemmiger_A_73129 qucibialis	-0.0951285	0.0305583	-3.11302	0.00191324	-0.155106	-0.0351508	West
G_CSF	Gemmiger_A_73129 qucibialis	-0.0942411	0.0318857	-2.95559	0.00318796	-0.156805	-0.0316767	BMI < 27.53
G_CSF	Gemmiger_A_73129 qucibialis	-0.0881101	0.0277406	-3.17621	0.00153349	-0.14254	-0.0336797	BMI > 27.53
G_CSF	Gemmiger_A_73129 qucibialis	-0.0196655	0.0704684	-0.279069	0.780592	-0.158952	0.119621	Diabetic
G_CSF	Gemmiger_A_73129 qucibialis	-0.0955872	0.0219466	-4.35544	1.39352e-05	-0.138627	-0.0525471	Non diabetic
CRP	Flavonifractor plautii	0.0800159	0.0267725	2.98873	0.00285896	0.0274892	0.132543	< 59.35 yrs
CRP	Flavonifractor plautii	0.0794101	0.026834	2.95932	0.0031443	0.026763	0.132057	> 59.35 yrs
CRP	Flavonifractor plautii	0.070979	0.0281481	2.52163	0.0118156	0.0157516	0.126206	Men
CRP	Flavonifractor plautii	0.0871602	0.0256781	3.39434	0.000709866	0.0367824	0.137538	Women
CRP	Flavonifractor plautii	0.0546211	0.0243023	2.24757	0.0247583	0.00694837	0.102294	East
CRP	Flavonifractor plautii	0.116508	0.0304195	3.83004	0.000136341	0.0568124	0.176203	West
CRP	Flavonifractor plautii	0.0845543	0.0280631	3.01301	0.00264146	0.0294956	0.139613	BMI < 27.53
CRP	Flavonifractor plautii	0.0780753	0.0254513	3.06763	0.00220643	0.0281408	0.12801	BMI > 27.53
CRP	Flavonifractor plautii	0.0748613	0.0743412	1.007	0.315516	-0.0719989	0.221722	Diabetic
CRP	Flavonifractor plautii	0.0800046	0.019656	4.07025	4.86035e-05	0.0414587	0.118551	Non diabetic

## Sheet: SupTable9
Title: Significance of the detected taxa-cytokine associations assesed using multi-variable models adjusted for sex, age, BMI, diabetes, smkoing, use of proton pump inhibitors (PPIs)(1), physical activity(2), alcohol consumption(3), income level(4), education level(5), and geographic area(6). Estimates are reported per 1-SD increment. 203 participants were excluded for having missing data on the …
Cytokines	Species	Estimate	Standard error	T-value	P-value	Conf.low	Conf.high
CRP	Bacteroides_H thetaiotaomicron	0.0904845	0.0193158	4.68448	2.9803e-06	0.0526051	0.128364
MIP_1B	Allobacillus sp007559425	0.0883724	0.0212336	4.16191	3.28194e-05	0.0467316	0.130013
CRP	Sellimonas intestinalis	0.0813415	0.0195653	4.15744	3.3433e-05	0.0429729	0.11971
CTACK	Alistipes_A_871400 senegalensis	0.0832437	0.020219	4.11711	3.9838e-05	0.0435926	0.122895
G_CSF	Gemmiger_A_73129 qucibialis	-0.08404	0.0222997	-3.76866	0.000168881	-0.127773	-0.0403069
CRP	Dysosmobacter welbionis	0.0731057	0.0197049	3.71002	0.000212443	0.0344633	0.111748
CRP	Ruminococcus_B gnavus	0.0722895	0.019693	3.67082	0.000247607	0.0336704	0.110909
CRP	Flavonifractor plautii	0.0619645	0.0198445	3.1225	0.00181682	0.0230483	0.100881
(1) PPIs included all drugs with Anatomical Therapeutic Chemical (ATC) code A02BC; (2) Leisure time physical activity was classified into sedentary, light, or moderate to high level of activity; (3) Alcohol consumption was quantified as the average weekly pure alcohol use in grams during the past 12 months; (4) Household income level was reported on a scale from 1-9; (5) Education was measured as…

## Sheet: SupTable10
Title: Taxa-cytokine (and CRP) associations (species-level data) detected using ANCOM-BC2
Species	Cytokines	Passed_ss	Standard error	Log fold change	P-value	FDR-P
CAG-307 sp001916215	EOTAXIN	FALSE	0.0208195	0.141612	1.76153e-11	1.52321e-07
Megasphaera_A_38685 elsdenii	TNF_A	FALSE	0.0224478	0.151777	2.47114e-11	1.52321e-07
Megasphaera_A_38685 elsdenii	MIP_1A	FALSE	0.0696258	0.455115	1.05821e-10	4.34855e-07
CAG-288 sp000437395	LIF	FALSE	0.0163573	0.105294	1.72343e-10	5.3116e-07
CAG-288 sp000437395	IL_12_P40	FALSE	0.0325089	0.183242	2.14764e-08	5.29522e-05
Megasphaera_A_38685 elsdenii	B_NGF	FALSE	0.0814695	0.427419	1.9296e-07	0.000396468
CAG-307 sp001916215	FGF_BASIC	FALSE	0.0352397	0.179781	4.0361e-07	0.000710816
51-20 sp001917175	IL_6	TRUE	0.042476	-0.213229	6.00805e-07	0.00089776
Megasphaera_A_38685 elsdenii	VEGF	FALSE	0.0736275	0.368679	6.55406e-07	0.00089776
CAG-345 sp000433315	IL_2	FALSE	0.0269155	0.133191	8.42467e-07	0.00103859
Megasphaera_A_38685 elsdenii	IL_4	FALSE	0.0525364	0.254218	1.53832e-06	0.00172404
Megasphaera_A_38685 elsdenii	IL_10	FALSE	0.0267594	0.127563	2.15616e-06	0.00221509
Megasphaera_A_38685 elsdenii	IL_9	FALSE	0.0320664	0.147964	4.49212e-06	0.00395563
Megasphaera_A_38685 elsdenii	EOTAXIN	FALSE	0.0223825	0.103561	4.21589e-06	0.00395563
CAG-345 sp000433315	IL_13	FALSE	0.0427328	0.194473	5.82249e-06	0.00478531
Megasphaera_A_38685 elsdenii	IL_6	FALSE	0.0431556	0.190576	1.12405e-05	0.0086464
CAG-307 sp001916215	TNF_A	FALSE	0.0207964	0.0915612	1.19232e-05	0.0086464
Bacteroides_H thetaiotaomicron	CRP	TRUE	0.0303818	0.131264	1.62084e-05	0.0111009
Megasphaera_A_38685 elsdenii	IL_13	FALSE	0.0390071	0.165752	2.36189e-05	0.0153249
Duodenibacillus sp900542805	TNF_B	FALSE	0.0177608	0.0744285	3.03932e-05	0.0187344
Megasphaera_A_38685 elsdenii	IL_1RA	FALSE	0.042994	0.178959	3.43879e-05	0.0201874
Flavonifractor plautii	CRP	TRUE	0.0407361	0.167927	3.87955e-05	0.0217396
CAG-307 sp001916215	TRAIL	TRUE	0.065979	0.268448	5.09481e-05	0.0251235
CAG-628 sp003524085	CRP	TRUE	0.0480149	-0.195119	5.05119e-05	0.0251235
Dysosmobacter welbionis	CRP	TRUE	0.0283388	0.115056	5.06543e-05	0.0251235
CAG-307 sp001916215	IL_2	FALSE	0.0243279	0.0985376	5.52635e-05	0.0260253
Megasphaera_A_38685 elsdenii	IL_5	FALSE	0.0240353	0.0970121	5.911e-05	0.0260253
Ruminococcus_B gnavus	CRP	TRUE	0.0373241	0.150244	5.86622e-05	0.0260253
Megasphaera_A_38685 elsdenii	IFN_G	FALSE	0.0795008	0.318738	6.60115e-05	0.0280617
CAG-345 sp000433315	IL_9	FALSE	0.0368322	0.143712	0.000100105	0.0411367
Sellimonas intestinalis	CRP	TRUE	0.0369845	0.141207	0.000138003	0.0548806
Faecenecus gallistercoris	IL_4	FALSE	0.0412883	-0.15692	0.000151064	0.0581974
CAG-307 sp001916215	IL_9	FALSE	0.0343587	0.12965	0.000170628	0.0637425
CAG-313 sp003539625	IL_4	FALSE	0.0521627	-0.195834	0.000179811	0.0651975
CAG-307 sp001916215	CRP	TRUE	0.0442121	-0.165509	0.000191695	0.0675204
Duodenibacillus sp900542805	GM_CSF	FALSE	0.013908	0.0514266	0.000231927	0.0794221
CAG-307 sp001916215	TNF_B	FALSE	0.0202553	-0.0741968	0.000262901	0.0875959
CAG-288 sp000437395	IL_3	TRUE	0.0655167	0.238785	0.000278832	0.090459
Escherichia ruysiae	TRAIL	TRUE	0.0698601	-0.249045	0.000371397	0.115714
Ellagibacter isourolithinifaciens	CRP	TRUE	0.0537082	-0.191348	0.000375451	0.115714
CAG-533 sp000434495	CRP	TRUE	0.0433452	-0.153052	0.000423295	0.127278
CAG-307 sp001916215	IL_13	FALSE	0.0408087	0.141255	0.000560912	0.160812
Bacteroides_H salyersiae	CRP	TRUE	0.0311794	0.107868	0.00055054	0.160812
CAG-274 sp900545305	M_CSF	FALSE	0.0414657	-0.141979	0.000632099	0.177103
51-20 sp001917175	LIF	TRUE	0.0170143	-0.0577288	0.000714384	0.195709
Victivallis lenta	SCF	TRUE	0.101085	0.337203	0.000864018	0.22663
Ruminococcus_F champanellensis	CRP	TRUE	0.0315928	-0.10542	0.000860565	0.22663
CAG-196 sp002102975	TNF_B	FALSE	0.0221245	0.0737119	0.000888005	0.228069
CAG-345 sp000433315	SDF_1A	TRUE	0.0539304	0.178575	0.000953686	0.23994
Megasphaera_A_38685 elsdenii	IL_2	FALSE	0.0237497	0.0783468	0.00100819	0.243859
Mediterraneibacter_A_155507 torques	CRP	TRUE	0.0328468	0.108137	0.00100883	0.243859
Megasphaera_A_38685 elsdenii	IL_12_P70	FALSE	0.048014	0.158014	0.00103438	0.245227
CAG-313 sp003539625	SCF	TRUE	0.114062	0.370431	0.00118506	0.260882
Escherichia coli	TRAIL	TRUE	0.0727547	-0.236216	0.00118411	0.260882
Onthocola_B sp000437355	IL_5	TRUE	0.0329177	-0.107336	0.00113072	0.260882
Duodenibacillus intestinigallinarum	IL_10	TRUE	0.0270624	0.0880911	0.00115352	0.260882
Duodenibacillus intestinigallinarum	IL_1A	FALSE	0.0176838	0.0573357	0.00120741	0.26114
Bifidobacterium adolescentis	CRP	TRUE	0.0517612	-0.167075	0.00126439	0.268748
CAG-345 sp000433315	IL_7	FALSE	0.0551697	0.17761	0.00131917	0.271045
CAG-349 sp003539515	CRP	TRUE	0.0509069	-0.163945	0.0012977	0.271045
Haemophilus_D_735815 parainfluenzae_K_735055	IL_2RA	FALSE	0.095541	0.305174	0.00142404	0.287797
Escherichia albertii	TRAIL	TRUE	0.0732939	-0.233602	0.001456	0.288178
Escherichia marmotae	TRAIL	TRUE	0.0715679	-0.227793	0.00147815	0.288178
CAG-196 sp002102975	IP_10	FALSE	0.0943252	0.300145	0.00149606	0.288178
Gemmiger_A_73129 qucibialis	IL_6	TRUE	0.0312171	-0.0988508	0.001563	0.296441
CAG-345 sp000433315	MIP_1A	FALSE	0.0792778	0.250028	0.00164803	0.307832
Odoribacter splanchnicus	EOTAXIN	TRUE	0.0127236	-0.039927	0.00172171	0.316794
Shigella sonnei	TRAIL	TRUE	0.0749351	-0.233881	0.00182426	0.326257
CAG-307 sp001916215	IL_17	TRUE	0.0687882	0.21504	0.00182607	0.326257
Bacteroides_H xylanisolvens	CRP	TRUE	0.0357187	0.110213	0.00205495	0.361906
Prevotella stercorea	IL_10	TRUE	0.0216739	0.0663941	0.00221353	0.384343
Megasphaera_A_38685 elsdenii	IL_17	FALSE	0.0664647	0.203333	0.00228523	0.384434
Acidaminococcus intestini	CRP	TRUE	0.0407552	0.124351	0.00230544	0.384434
Bifidobacterium angulatum	CRP	TRUE	0.0402782	-0.122887	0.0023076	0.384434
CAG-302 sp000431795	CRP	TRUE	0.0518456	-0.157691	0.00238352	0.391787
Faecenecus gallistercoris	LIF	FALSE	0.0150024	0.0453981	0.0025231	0.409274
Desulfovibrio_R_446353 piger_A	TRAIL	FALSE	0.060322	0.181685	0.0026415	0.418852
Shigella boydii	TRAIL	TRUE	0.0722583	-0.217425	0.0026501	0.418852
CAG-345 sp000433315	IL_12_P70	FALSE	0.0473666	0.142132	0.00274086	0.427714
Eubacterium_F sp003491505	EOTAXIN	TRUE	0.0183792	0.054906	0.00284233	0.438003
CAG-273 sp003507395	CRP	TRUE	0.0480717	-0.142883	0.00299073	0.455182
51-20 sp001917175	IL_10	FALSE	0.0244789	-0.0724262	0.00315079	0.473694
Prevotella copri	B_NGF	TRUE	0.123375	0.3622	0.00336096	0.499203
Onthocola_B sp000437355	VEGF	TRUE	0.0791245	-0.231292	0.00350152	0.507844
Coprobacter secundus	CRP	TRUE	0.0293692	0.0858935	0.00348171	0.507844
Alistipes_A_871400 putredinis	IL_4	TRUE	0.0455971	-0.133003	0.0035708	0.51187
Sellimonas intestinalis	IL_4	TRUE	0.0382795	0.110736	0.00385567	0.546353
Alistipes_A_871400 communis	EOTAXIN	TRUE	0.0181267	-0.0521947	0.00401942	0.563085
Senegalimassilia faecalis	CRP	TRUE	0.0413203	-0.118318	0.00422855	0.585726
Bacteroides_H fragilis	CRP	TRUE	0.0365938	0.104467	0.00434393	0.595022
CAG-269 sp000431335	LIF	TRUE	0.0174479	0.0493015	0.00475868	0.629078
CAG-349 sp003539515	SCF	TRUE	0.107751	0.304383	0.00477091	0.629078
51-20 sp001917175	IL_4	FALSE	0.0427459	-0.120812	0.00479667	0.629078
Duodenibacillus sp900542805	EOTAXIN	FALSE	0.0211113	0.0598898	0.00464684	0.629078
Marseille-P3106 sp900169975	CRP	TRUE	0.0222784	0.0623374	0.00518171	0.665418
UBA738 sp004557735	CRP	TRUE	0.0403292	-0.112927	0.00515163	0.665418
MWCK01 sp002070005	M_CSF	FALSE	0.0396058	-0.110589	0.00528921	0.670174
ER4 sp900317525	CRP	TRUE	0.035186	-0.0981377	0.00532747	0.670174
Alistipes_A_871400 putredinis	B_NGF	TRUE	0.0701699	-0.195472	0.00538582	0.670671
Anaerotignum lactatifermentans	CRP	TRUE	0.0273632	0.0758599	0.0056091	0.691489
CAG-307 sp001916215	IL_1RA	TRUE	0.0416619	0.11457	0.00606855	0.728209
Megasphaera_A_38685 elsdenii	IL_8	FALSE	0.169731	0.466725	0.00608416	0.728209
Ruminococcus_F champanellensis	IP_10	TRUE	0.0545256	-0.149943	0.00600589	0.728209
Gemmiger_A_73129 qucibialis	B_NGF	TRUE	0.0509226	-0.139241	0.00629883	0.741257
CAG-307 sp001916215	IL_12_P70	FALSE	0.0396395	0.108483	0.00631343	0.741257
CAG-313 sp003539625	IL_2RA	FALSE	0.109575	0.297151	0.00675441	0.771278
CAG-288 sp000437395	GROA	FALSE	0.0603089	0.162954	0.0069892	0.771278
CAG-307 sp001916215	MIG	TRUE	0.0874641	-0.237025	0.00684254	0.771278
UBA1394 sp900066845	TRAIL	FALSE	0.0390862	0.105366	0.00707508	0.771278
Phascolarctobacterium_A faecium	IL_1B	FALSE	0.030438	-0.0821363	0.00703257	0.771278
Phascolarctobacterium_A faecium	IL_5	FALSE	0.034119	-0.091909	0.00713219	0.771278
CAG-196 sp002102975	CRP	FALSE	0.0504501	-0.135981	0.00711922	0.771278
Enterocloster clostridioformis	CRP	TRUE	0.028648	0.0771942	0.00709752	0.771278
Holdemania sp900120005	CRP	TRUE	0.0252415	0.0680687	0.00705263	0.771278
Anaerotruncus colihominis	CRP	TRUE	0.0225197	0.060465	0.00730382	0.77622
Eggerthella lenta	CRP	TRUE	0.0434665	0.116734	0.0072907	0.77622
Slackia_A isoflavoniconvertens	CRP	TRUE	0.0396058	-0.106192	0.00738711	0.778362
Agathobacter rectalis	MIG	TRUE	0.0591289	-0.157922	0.00761812	0.7959
Neobittarella massiliensis	CRP	TRUE	0.0252419	0.0672043	0.00781061	0.809153
UBA1394 sp900066845	M_CSF	FALSE	0.0261146	0.0690881	0.00821239	0.834403
Faecenecus gallistercoris	B_NGF	FALSE	0.0800078	-0.210779	0.00852446	0.834403
Eubacterium_R sp000436835	TRAIL	TRUE	0.0618111	0.162222	0.00873396	0.834403
Eubacterium_R sp000436835	IL_2	TRUE	0.0267224	0.0701112	0.00875732	0.834403
Alistipes_A_871400 shahii	IL_4	TRUE	0.0344073	-0.0902292	0.00879191	0.834403
Phascolarctobacterium_A faecium	IL_4	FALSE	0.0571406	-0.150875	0.00835145	0.834403
CAG-196 sp002102975	IL_5	TRUE	0.0302862	-0.0796251	0.00867151	0.834403
51-20 sp001917175	IL_13	FALSE	0.0370601	-0.097789	0.00843906	0.834403
CAG-288 sp000437395	EOTAXIN	FALSE	0.0221082	0.0580298	0.00877418	0.834403
Enterocloster bolteae	CRP	TRUE	0.0268958	0.0705191	0.00879886	0.834403
Escherichia coli	CRP	TRUE	0.0551587	0.145448	0.00842318	0.834403
Parabacteroides_B_862066 sp002159645	HGF	TRUE	0.0777068	-0.20337	0.00892345	0.838424
Bacteroides_H faecichinchillae	CRP	TRUE	0.027383	0.0716087	0.00897729	0.838424
Faecousia sp000434635	IL_6	TRUE	0.03434	-0.0896653	0.00908438	0.842047
CAG-873 sp001701165	M_CSF	FALSE	0.0316996	0.082583	0.00924947	0.850951
Gemmiger_A_73129 qucibialis	IL_4	TRUE	0.0325407	-0.08432	0.00962679	0.872641
Duodenibacillus intestinigallinarum	GM_CSF	FALSE	0.0150539	0.0390352	0.00960373	0.872641
51-20 sp001917175	EOTAXIN	FALSE	0.0236479	-0.0612018	0.00977105	0.879252
Escherichia marmotae	CRP	TRUE	0.0533156	0.137618	0.00990968	0.885265
CAG-345 sp000433315	IL_2RA	FALSE	0.132483	0.340279	0.0103166	0.908448
UBA1417 sp003531055	CRP	TRUE	0.0327676	-0.0841549	0.0102825	0.908448
Borkfalkia ceftriaxoniphila	CRP	FALSE	0.0437998	0.112098	0.0105609	0.923367
Bacteroides_H xylanisolvens	IL_10	TRUE	0.0256866	0.0655797	0.0107393	0.932354
CAG-196 sp002102975	IL_1A	FALSE	0.0197256	0.0498766	0.0115742	0.944945
CAG-345 sp000433315	IL_3	TRUE	0.0670584	0.169798	0.0114487	0.944945
Haemophilus_D_735815 parainfluenzae_K_735055	IL_3	TRUE	0.0614608	0.155488	0.0114881	0.944945
CAG-177 sp003538135	HGF	FALSE	0.108186	0.274754	0.0111603	0.944945
CAG-345 sp000433315	IL_4	FALSE	0.0511995	0.129557	0.0115084	0.944945
Bilophila wadsworthia	IL_13	TRUE	0.0520335	-0.132259	0.0110963	0.944945
Collinsella sp000434535	IL_13	FALSE	0.0463144	-0.117242	0.0114274	0.944945
UBA1417 sp003531055	IP_10	TRUE	0.0541461	-0.137047	0.0114357	0.944945
Mesosutterella massiliensis	CRP	FALSE	0.0482573	0.122631	0.0111179	0.944945
CAG-288 sp000437395	IL_2RA	FALSE	0.124093	0.312542	0.0119044	0.955864
Duodenibacillus sp900542805	IL_17	FALSE	0.0670282	-0.168833	0.0119405	0.955864
Parasutterella gallistercoris	IP_10	TRUE	0.0760411	0.191554	0.0118317	0.955864
Escherichia albertii	CRP	TRUE	0.0549067	0.137773	0.0121688	0.967848
CAG-177 sp003538135	TRAIL	TRUE	0.0646578	0.161916	0.0123403	0.968991
Faecousia sp000434635	IL_2	TRUE	0.0184267	-0.0461665	0.0123006	0.968991
CAG-313 sp003539625	CRP	TRUE	0.0505268	-0.126387	0.0124588	0.971362
Enterocloster citroniae	CRP	TRUE	0.0234003	0.0584732	0.0125281	0.971362
CAG-288 sp000437395	GM_CSF	TRUE	0.0139294	0.0348088	0.0126107	0.971656
Escherichia coli	MIG	TRUE	0.0940629	0.23458	0.0127061	0.972924
Bacteroides_H fluxus	CRP	TRUE	0.0285265	0.0709736	0.0129149	0.982805
Akkermansia muciniphila_D_776786	B_NGF	TRUE	0.106168	-0.263854	0.013021	0.984802
Lawsonibacter asaccharolyticus	CRP	TRUE	0.0290517	0.0719774	0.0132972	0.99956
51-20 sp001917175	IL_1A	TRUE	0.0175816	-0.00960276	0.58505	0.999878
Acetatifactor sp900066565	IL_1A	TRUE	0.0123932	-0.00469405	0.704901	0.999878
Acidaminococcus intestini	IL_1A	TRUE	0.0169371	-0.0106589	0.529204	0.999878
Adlercreutzia equolifaciens	IL_1A	TRUE	0.0171662	0.00389174	0.820671	0.999878
AF33-28 sp003477885	IL_1A	TRUE	0.00814116	0.00815786	0.316426	0.999878
Agathobacter faecis	IL_1A	TRUE	0.0141259	-0.00907197	0.520792	0.999878
Agathobacter rectalis	IL_1A	TRUE	0.0140745	-0.0230087	0.102233	0.999878
Agathobaculum butyriciproducens	IL_1A	TRUE	0.00932568	-0.00205593	0.825534	0.999878
Akkermansia muciniphila_D_776786	IL_1A	FALSE	0.0247203	0.00706428	0.775082	0.999878
Alistipes_A_871400 communis	IL_1A	TRUE	0.0149737	-0.0135616	0.365192	0.999878
Alistipes_A_871400 excrementavium	IL_1A	TRUE	0.0111525	-0.00126802	0.909487	0.999878
Alistipes_A_871400 finegoldii	IL_1A	TRUE	0.0135623	0.00807461	0.551654	0.999878
Alistipes_A_871400 putredinis	IL_1A	TRUE	0.0168066	0.0173827	0.301115	0.999878
Alistipes_A_871400 senegalensis	IL_1A	TRUE	0.0113851	0.0102194	0.369486	0.999878
Alistipes_A_871400 shahii	IL_1A	TRUE	0.0129501	0.00585131	0.651431	0.999878
Alistipes_A_871400 sp002362235	IL_1A	TRUE	0.0149354	0.00697901	0.640344	0.999878
Alistipes_A_871400 timonensis	IL_1A	TRUE	0.0118036	0.0120002	0.309426	0.999878
Alistipes_A_871404 ihumii	IL_1A	FALSE	0.0179211	0.0319643	0.0746221	0.999878
Alistipes_A_871404 indistinctus	IL_1A	TRUE	0.0211513	0.0241257	0.254155	0.999878
Allobacillus sp007559425	IL_1A	TRUE	0.0138919	-0.0139727	0.314615	0.999878
Alloprevotella timonensis	IL_1A	TRUE	0.0138314	0.00960584	0.487442	0.999878
AM51-8 sp003478275	IL_1A	TRUE	0.00786154	-0.0031066	0.692759	0.999878
An92 sp900199495	IL_1A	TRUE	0.00973885	0.012241	0.20891	0.999878
Anaerobutyricum hallii	IL_1A	TRUE	0.0106204	-0.00293194	0.782523	0.999878
Anaerostipes hadrus	IL_1A	TRUE	0.0125451	-0.00397497	0.751383	0.999878
Anaerotignum lactatifermentans	IL_1A	TRUE	0.0100924	0.0132161	0.190492	0.999878
Anaerotruncus colihominis	IL_1A	TRUE	0.00880054	-0.000365983	0.966832	0.999878
Angelakisella massiliensis	IL_1A	FALSE	0.0074528	0.0108547	0.145404	0.999878
Bacteroides_F pectinophilus	IL_1A	TRUE	0.00883482	-0.00515878	0.559336	0.999878
Bacteroides_H cellulosilyticus	IL_1A	TRUE	0.0178145	-0.00662985	0.709808	0.999878
Bacteroides_H faecichinchillae	IL_1A	TRUE	0.0107138	-0.00444367	0.678356	0.999878
Bacteroides_H fluxus	IL_1A	TRUE	0.011457	-0.0130641	0.254291	0.999878
Bacteroides_H fragilis	IL_1A	TRUE	0.0147134	0.00775425	0.598231	0.999878
Bacteroides_H massiliensis	IL_1A	TRUE	0.0119092	-0.00374603	0.753134	0.999878
Bacteroides_H ndongoniae	IL_1A	TRUE	0.0113355	-0.00887364	0.433815	0.999878
Bacteroides_H oleiciplenus	IL_1A	TRUE	0.0123369	-0.00495542	0.687961	0.999878
Bacteroides_H salyersiae	IL_1A	TRUE	0.0120067	-0.00439289	0.714497	0.999878
Bacteroides_H stercoris	IL_1A	TRUE	0.0139216	-0.0036335	0.794118	0.999878
Bacteroides_H thetaiotaomicron	IL_1A	TRUE	0.0125374	0.00385936	0.758241	0.999878
Bacteroides_H uniformis	IL_1A	TRUE	0.015277	-0.00980076	0.521238	0.999878
Bacteroides_H xylanisolvens	IL_1A	TRUE	0.0148369	-0.00553147	0.709319	0.999878
Bariatricus comes	IL_1A	TRUE	0.0092272	-0.0100722	0.275137	0.999878
Barnesiella intestinihominis	IL_1A	TRUE	0.0162583	-0.0129498	0.425821	0.999878
Barnesiella viscericola	IL_1A	TRUE	0.0103652	-0.00532636	0.607393	0.999878
Bifidobacterium adolescentis	IL_1A	FALSE	0.021239	-0.0426605	0.0446991	0.999878
Bifidobacterium angulatum	IL_1A	TRUE	0.0167743	-0.0180344	0.282442	0.999878
Bifidobacterium bifidum	IL_1A	TRUE	0.0194258	-0.0157306	0.418153	0.999878
Bifidobacterium breve	IL_1A	TRUE	0.0156871	0.00392913	0.802248	0.999878
Bifidobacterium dentium	IL_1A	TRUE	0.0149979	-0.0224871	0.13393	0.999878
Bifidobacterium longum	IL_1A	TRUE	0.0182514	0.00465616	0.798659	0.999878
Bilophila wadsworthia	IL_1A	TRUE	0.0231161	0.0145899	0.528004	0.999878
Blautia_A_141780 hansenii	IL_1A	TRUE	0.00866948	0.00626063	0.470279	0.999878
Blautia_A_141781 massiliensis	IL_1A	TRUE	0.00919656	0.000488456	0.957647	0.999878
Blautia_A_141781 obeum	IL_1A	TRUE	0.00854838	-0.00137631	0.872106	0.999878
Blautia_A_141781 sp900066505	IL_1A	TRUE	0.00779012	-0.00440982	0.571397	0.999878
Blautia_A_141781 wexlerae	IL_1A	TRUE	0.0103429	0.00378372	0.714528	0.999878
Borkfalkia ceftriaxoniphila	IL_1A	TRUE	0.0171738	0.00400873	0.815459	0.999878
Butyribacter intestini	IL_1A	TRUE	0.0102938	-0.00958367	0.351946	0.999878
Butyribacter sp003529475	IL_1A	TRUE	0.0112433	-0.00648418	0.564189	0.999878
Butyricimonas faecihominis	IL_1A	TRUE	0.0176216	0.00248125	0.888035	0.999878
Butyrivibrio_A_180067 crossotus	IL_1A	TRUE	0.0140565	0.00655402	0.641072	0.999878
CABJAA01 sp003150885	IL_1A	TRUE	0.0133003	-0.00612139	0.645385	0.999878
CAG-127 sp900319515	IL_1A	TRUE	0.0171295	-0.0250898	0.143139	0.999878
CAG-177 sp003538135	IL_1A	FALSE	0.0192275	0.0247754	0.197691	0.999878
CAG-194 sp000432915	IL_1A	TRUE	0.012698	0.00755095	0.552132	0.999878
CAG-217 sp000436335	IL_1A	TRUE	0.0212706	-0.0215267	0.311628	0.999878
CAG-238 sp900542245	IL_1A	TRUE	0.00962731	-0.00127515	0.894639	0.999878
CAG-269 sp000431335	IL_1A	TRUE	0.019042	0.00721994	0.704607	0.999878
CAG-273 sp003507395	IL_1A	TRUE	0.0186724	0.00459422	0.805675	0.999878
CAG-274 sp900545305	IL_1A	TRUE	0.0216475	-0.0206281	0.340779	0.999878
CAG-288 sp000437395	IL_1A	TRUE	0.0191838	0.0297195	0.121594	0.999878
CAG-302 sp000431795	IL_1A	TRUE	0.0211639	-0.0133657	0.527766	0.999878
CAG-307 sp001916215	IL_1A	TRUE	0.0177674	0.0178471	0.315395	0.999878
CAG-313 sp000433035	IL_1A	FALSE	0.0231036	0.0555197	0.0163557	0.999878
CAG-313 sp003539625	IL_1A	TRUE	0.0206412	-0.0339873	0.0998269	0.999878
CAG-317 sp000433215	IL_1A	TRUE	0.0077254	-0.0014413	0.852017	0.999878
CAG-345 sp000433315	IL_1A	TRUE	0.0181826	0.00221838	0.902913	0.999878
CAG-349 sp003539515	IL_1A	TRUE	0.0209358	0.0125853	0.547809	0.999878
CAG-353 sp900066885	IL_1A	TRUE	0.0141446	0.0105119	0.457453	0.999878
CAG-45 sp000438375	IL_1A	FALSE	0.0086363	-0.0127711	0.13934	0.999878
CAG-533 sp000434495	IL_1A	TRUE	0.0166619	-0.00841241	0.613695	0.999878
CAG-603 sp900066105	IL_1A	TRUE	0.00820132	-0.0038642	0.637566	0.999878
CAG-628 sp003524085	IL_1A	TRUE	0.02026	0.0152349	0.452179	0.999878
CAG-83 sp000431575	IL_1A	TRUE	0.013035	-0.00333407	0.798146	0.999878
CAG-83 sp900545585	IL_1A	TRUE	0.013814	0.0127335	0.356742	0.999878
CAG-873 sp001701165	IL_1A	TRUE	0.0212717	0.0126126	0.553298	0.999878
CAG-914 sp000437895	IL_1A	TRUE	0.0171369	-0.00545321	0.750358	0.999878
CAG-95 sp900066375	IL_1A	TRUE	0.00787817	-0.000923689	0.906675	0.999878
Catenibacterium mitsuokai	IL_1A	TRUE	0.0182271	0.0333713	0.0672558	0.999878
Catenibacterium sp000437715	IL_1A	FALSE	0.0214797	0.0429696	0.0455832	0.999878
Clostridium_A leptum	IL_1A	TRUE	0.00978365	0.00447391	0.647511	0.999878
Clostridium_AQ innocuum	IL_1A	TRUE	0.0085069	5.54377e-05	0.994801	0.999878
Clostridium_Q_134516 symbiosum	IL_1A	TRUE	0.00852469	0.00364187	0.669264	0.999878
Clostridium_Q_135853 saccharolyticum_A	IL_1A	TRUE	0.00779026	-0.000729955	0.925355	0.999878
Collinsella aerofaciens_E	IL_1A	TRUE	0.0187155	0.00432226	0.817379	0.999878
Collinsella aerofaciens_F	IL_1A	TRUE	0.0183935	0.000110965	0.995187	0.999878
Collinsella sp000434535	IL_1A	TRUE	0.0197844	-0.00570981	0.772913	0.999878
Coprobacillus cateniformis	IL_1A	TRUE	0.0101626	-0.00869087	0.39254	0.999878
Coprobacter fastidiosus	IL_1A	TRUE	0.0114943	0.00324891	0.777468	0.999878
Coprobacter secundus	IL_1A	TRUE	0.0111263	-0.00523241	0.638204	0.999878
Coprococcus_A_121497 eutactus	IL_1A	TRUE	0.0117976	-0.0070831	0.548309	0.999878
Coprococcus_A_121497 sp000154245	IL_1A	TRUE	0.011006	-0.00115402	0.916501	0.999878
Coprococcus_A_187866 catus	IL_1A	TRUE	0.00812803	-0.00924149	0.255663	0.999878
Copromonas sp000435795	IL_1A	TRUE	0.00878099	0.00717797	0.41376	0.999878
Copromonas sp900066535	IL_1A	TRUE	0.00833705	-0.000202246	0.980648	0.999878
Cryptobacteroides sp000435075	IL_1A	TRUE	0.0189121	0.00105789	0.955397	0.999878
Cryptobacteroides sp900544195	IL_1A	FALSE	0.0237663	0.0340755	0.151781	0.999878
Desulfovibrio_R_446353 piger_A	IL_1A	TRUE	0.0200291	0.0144024	0.47222	0.999878
Dialister invisus	IL_1A	TRUE	0.0277681	-0.0142031	0.60906	0.999878
Dialister sp900543165	IL_1A	TRUE	0.0140269	0.00487335	0.728302	0.999878
Dialister succinatiphilus	IL_1A	TRUE	0.0204517	-0.0229834	0.261229	0.999878
Dorea_A formicigenerans	IL_1A	TRUE	0.0077901	-0.00256083	0.742391	0.999878
Dorea_A longicatena	IL_1A	TRUE	0.0103644	-0.00360181	0.728234	0.999878
Duodenibacillus massiliensis	IL_1A	TRUE	0.02	-0.0217525	0.276883	0.999878
Duodenibacillus sp900542805	IL_1A	TRUE	0.0168804	0.0294058	0.0818254	0.999878
Dysosmobacter welbionis	IL_1A	TRUE	0.0111482	0.00657894	0.555159	0.999878
Eggerthella lenta	IL_1A	TRUE	0.0173355	0.00299122	0.863022	0.999878
Eisenbergiella porci	IL_1A	TRUE	0.0128283	-0.000893509	0.944477	0.999878
Eisenbergiella tayi	IL_1A	TRUE	0.0131556	0.0100175	0.446459	0.999878
Ellagibacter isourolithinifaciens	IL_1A	TRUE	0.0221044	-0.0140193	0.526003	0.999878
Emergencia timonensis	IL_1A	TRUE	0.00806991	0.00437124	0.588099	0.999878
Enterocloster asparagiformis	IL_1A	FALSE	0.0100656	0.0152043	0.131051	0.999878
Enterocloster bolteae	IL_1A	TRUE	0.00968394	-0.00494593	0.609586	0.999878
Enterocloster citroniae	IL_1A	TRUE	0.00894832	0.00477647	0.593543	0.999878
Enterocloster clostridioformis	IL_1A	TRUE	0.0102991	0.00689979	0.502963	0.999878
Enterocloster sp000155435	IL_1A	TRUE	0.00954423	0.00724717	0.447737	0.999878
Enterocloster sp000431375	IL_1A	TRUE	0.0112028	-0.00124186	0.911743	0.999878
ER4 sp000765235	IL_1A	TRUE	0.0123518	-0.0117968	0.339643	0.999878
ER4 sp900317525	IL_1A	TRUE	0.0138076	-0.00885905	0.521192	0.999878
Escherichia albertii	IL_1A	TRUE	0.0215668	-0.00933912	0.665035	0.999878
Escherichia coli	IL_1A	TRUE	0.0218908	-0.00699123	0.749478	0.999878
Escherichia marmotae	IL_1A	TRUE	0.0208833	-0.0138342	0.507753	0.999878
Escherichia ruysiae	IL_1A	TRUE	0.0220216	-0.0111094	0.613978	0.999878
Eubacterium_F sp003491505	IL_1A	TRUE	0.0142995	-0.00100671	0.94388	0.999878
Eubacterium_G sp000434315	IL_1A	TRUE	0.00953582	0.0011072	0.907576	0.999878
Eubacterium_G sp000435815	IL_1A	TRUE	0.0118799	-0.00694568	0.558836	0.999878
Eubacterium_G ventriosum	IL_1A	TRUE	0.0118699	-0.00803361	0.498597	0.999878
Eubacterium_I ramulus	IL_1A	TRUE	0.0093829	0.00433732	0.64394	0.999878
Eubacterium_R sp000436835	IL_1A	TRUE	0.0193354	0.0145194	0.452778	0.999878
Evtepia gabavorous	IL_1A	TRUE	0.010023	0.0118276	0.238105	0.999878
Evtepia sp004556345	IL_1A	TRUE	0.0125712	0.000344906	0.978114	0.999878
Faecalibacillus intestinalis	IL_1A	TRUE	0.0153869	-0.0114393	0.45729	0.999878
Faecalibacterium prausnitzii_C_71351	IL_1A	TRUE	0.010453	-0.00424025	0.685039	0.999878
Faecalibacterium sp002160895	IL_1A	TRUE	0.00788648	0.00293903	0.709431	0.999878
Faecalimonas phoceensis	IL_1A	TRUE	0.0107843	-0.00988431	0.359476	0.999878
Faecalitalea cylindroides	IL_1A	TRUE	0.00797248	-0.00187623	0.813968	0.999878
Faecenecus gallistercoris	IL_1A	TRUE	0.0171477	-0.025804	0.132611	0.999878
Faecousia sp000434635	IL_1A	TRUE	0.013156	0.0147814	0.261323	0.999878
Fimenecus sp000432435	IL_1A	TRUE	0.0177525	-0.00225287	0.899027	0.999878
Fimivivens sp900113995	IL_1A	TRUE	0.0115749	0.00309151	0.789426	0.999878
Flavonifractor plautii	IL_1A	TRUE	0.0160736	0.0149664	0.351891	0.999878
Fournierella massiliensis	IL_1A	TRUE	0.00758098	0.00834965	0.270842	0.999878
Fusicatenibacter saccharivorans	IL_1A	TRUE	0.00965511	-0.00563797	0.559321	0.999878
Gabonibacter massiliensis	IL_1A	TRUE	0.0136513	0.000759781	0.95562	0.999878
Gemmiger_A_73129 formicilis_72474	IL_1A	TRUE	0.0125366	-0.0150677	0.22953	0.999878
Gemmiger_A_73129 qucibialis	IL_1A	TRUE	0.0120284	-0.0101405	0.39929	0.999878
Gemmiger_A_73129 variabilis	IL_1A	TRUE	0.00727249	-0.00135146	0.852593	0.999878
Haemophilus_D_735815 parainfluenzae_K_735055	IL_1A	TRUE	0.017616	-0.00921679	0.600891	0.999878
Holdemanella biformis	IL_1A	TRUE	0.0127803	0.00406792	0.75029	0.999878
Holdemania sp900120005	IL_1A	TRUE	0.00917651	0.00757139	0.409411	0.999878
Hungatella_A_128155 effluvii	IL_1A	TRUE	0.00933502	-0.00389026	0.676909	0.999878
Intestinibacter bartlettii	IL_1A	TRUE	0.0164546	-0.0251898	0.125944	0.999878
Intestinimonas butyriciproducens	IL_1A	TRUE	0.00906632	0.00979007	0.280334	0.999878
Intestinimonas massiliensis	IL_1A	TRUE	0.00883898	0.00234911	0.790443	0.999878
Lachnoclostridium_A_130679 sp002160755	IL_1A	TRUE	0.0101582	0.01196	0.239171	0.999878
Lachnoclostridium_B sp900066555	IL_1A	TRUE	0.00780025	-0.000825305	0.915746	0.999878
Lachnospira eligens	IL_1A	TRUE	0.0128588	-0.0151602	0.238533	0.999878
Lachnospira sp000436535	IL_1A	TRUE	0.00897328	-0.0013447	0.880892	0.999878
Lachnospira sp000437735	IL_1A	TRUE	0.0122552	-0.00775084	0.527155	0.999878
Lawsonibacter asaccharolyticus	IL_1A	TRUE	0.0114655	0.0107847	0.346997	0.999878
Lawsonibacter sp000177015	IL_1A	TRUE	0.00742681	0.00423122	0.568922	0.999878
Lawsonibacter sp014287875	IL_1A	TRUE	0.00747004	0.000388777	0.958498	0.999878
Ligilactobacillus ruminis	IL_1A	TRUE	0.0151351	-0.0200946	0.184419	0.999878
Limiplasma merdipullorum	IL_1A	TRUE	0.0127945	0.00813781	0.524816	0.999878
Limisoma sp900541935	IL_1A	TRUE	0.0135182	-0.000677206	0.96005	0.999878
Limisoma sp900548875	IL_1A	TRUE	0.00956408	-0.0108891	0.255017	0.999878
Limivivens sp900066135	IL_1A	TRUE	0.00744184	-0.00436746	0.557343	0.999878
Longicatena caecimuris	IL_1A	TRUE	0.00820794	0.00640878	0.435001	0.999878
Marseille-P3106 sp900169975	IL_1A	TRUE	0.00824909	0.00560393	0.496992	0.999878
Marvinbryantia sp900066075	IL_1A	TRUE	0.00777656	-0.00473781	0.542425	0.999878
Massilioclostridium coli	IL_1A	TRUE	0.00829486	0.00179627	0.828576	0.999878
Mediterraneibacter_A_155507 faecis	IL_1A	TRUE	0.00987516	0.00252674	0.798076	0.999878
Mediterraneibacter_A_155507 lactaris	IL_1A	TRUE	0.0128022	0.00758326	0.553682	0.999878
Mediterraneibacter_A_155507 torques	IL_1A	TRUE	0.0137858	-0.0208253	0.13102	0.999878
Mediterraneibacter_A_155590 butyricigenes	IL_1A	TRUE	0.00762111	0.000776443	0.918861	0.999878
Megasphaera_A_38685 elsdenii	IL_1A	TRUE	0.0165068	0.0243438	0.140613	0.999878
Merdousia gallistercoris	IL_1A	TRUE	0.0188071	0.0108379	0.564516	0.999878
Mesosutterella massiliensis	IL_1A	TRUE	0.0196638	0.00390442	0.842628	0.999878
Muricomes contortus_B	IL_1A	TRUE	0.00841874	0.00129771	0.877509	0.999878
MWCK01 sp002070005	IL_1A	TRUE	0.0217314	-0.000617369	0.977339	0.999878
Negativibacillus massiliensis	IL_1A	TRUE	0.00835552	0.0027951	0.738018	0.999878
Neobittarella massiliensis	IL_1A	TRUE	0.0105084	-0.00587813	0.575962	0.999878
NSJ-61 sp003433845	IL_1A	TRUE	0.00722846	0.00501178	0.488167	0.999878
Odoribacter massiliensis	IL_1A	TRUE	0.010935	-0.00924052	0.398179	0.999878
Odoribacter splanchnicus	IL_1A	TRUE	0.0114018	0.000990571	0.930775	0.999878
Oliverpabstia intestinalis	IL_1A	TRUE	0.00924369	-0.00871245	0.346022	0.999878
Onthocola_B sp000437355	IL_1A	TRUE	0.0212071	-0.0221499	0.296398	0.999878
Parabacteroides_B_862066 distasonis	IL_1A	TRUE	0.0159353	0.0242579	0.128079	0.999878
Parabacteroides_B_862066 goldsteinii	IL_1A	TRUE	0.0145683	0.00640061	0.660449	0.999878
Parabacteroides_B_862066 johnsonii	IL_1A	TRUE	0.0128788	-0.00786579	0.541424	0.999878
Parabacteroides_B_862066 sp002159645	IL_1A	FALSE	0.0129642	-0.0263766	0.0420113	0.999878
Paraprevotella sp003477995	IL_1A	TRUE	0.010833	0.00356261	0.742288	0.999878
Paraprevotella xylaniphila	IL_1A	TRUE	0.0142818	-0.00938944	0.510966	0.999878
Parasutterella excrementihominis	IL_1A	TRUE	0.0227074	-0.00287654	0.899206	0.999878
Parasutterella gallistercoris	IL_1A	TRUE	0.0190726	-0.0214155	0.261625	0.999878
PeH17 sp000435055	IL_1A	TRUE	0.0184659	0.0122555	0.506959	0.999878
PeH17 sp900542285	IL_1A	TRUE	0.00933077	0.00497992	0.593595	0.999878
Phascolarctobacterium_A faecium	IL_1A	TRUE	0.0214319	-0.0231949	0.279276	0.999878
Phascolarctobacterium_A succinatutens	IL_1A	TRUE	0.0179172	0.0193558	0.280127	0.999878
Phocaeicola_A_858004 coprocola	IL_1A	TRUE	0.0130021	-0.0213539	0.100657	0.999878
Phocaeicola_A_858004 coprophilus	IL_1A	TRUE	0.0120674	-0.0178541	0.139136	0.999878
Phocaeicola_A_858004 plebeius	IL_1A	TRUE	0.0135416	-0.0174586	0.197441	0.999878
Phocaeicola_A_858004 salanitronis	IL_1A	TRUE	0.0128829	-0.0131311	0.308186	0.999878
Phocaeicola_A_858004 sp900066445	IL_1A	TRUE	0.0124211	-0.019211	0.122091	0.999878
Phocaeicola_A_858004 sp900291465	IL_1A	TRUE	0.012561	-0.0152489	0.22488	0.999878
Phocaeicola_A_858004 vulgatus	IL_1A	TRUE	0.0150312	-0.00266295	0.859397	0.999878
Prevotella copri	IL_1A	TRUE	0.0270492	0.0319927	0.23703	0.999878
Prevotella lascolaii	IL_1A	TRUE	0.0123074	0.00942576	0.443839	0.999878
Prevotella pectinovora	IL_1A	TRUE	0.0163298	0.0157363	0.335324	0.999878
Prevotella rara	IL_1A	TRUE	0.0143508	-0.0104111	0.468239	0.999878
Prevotella sp002251295	IL_1A	TRUE	0.01969	0.0106833	0.587477	0.999878
Prevotella sp002251365	IL_1A	TRUE	0.0145656	-0.0065077	0.655074	0.999878
Prevotella sp003447235	IL_1A	FALSE	0.0239631	0.0184209	0.442144	0.999878
Prevotella stercorea	IL_1A	TRUE	0.0132461	-0.0105904	0.42408	0.999878
Pseudobutyricicoccus sp003477405	IL_1A	FALSE	0.0082497	0.0146612	0.075672	0.999878
Pseudoflavonifractor capillosus	IL_1A	FALSE	0.00790658	0.0090851	0.250655	0.999878
Pseudoruminococcus_A massiliensis	IL_1A	TRUE	0.0112167	0.00400344	0.721187	0.999878
Roseburia hominis	IL_1A	TRUE	0.00863709	0.00135368	0.875473	0.999878
Roseburia intestinalis	IL_1A	TRUE	0.0122514	0.011735	0.338239	0.999878
Roseburia inulinivorans	IL_1A	TRUE	0.0115393	-0.00487247	0.672883	0.999878
RUG115 sp900066395	IL_1A	TRUE	0.0134392	0.00117534	0.930317	0.999878
Ruminiclostridium_E siraeum	IL_1A	TRUE	0.0126421	0.00360818	0.775356	0.999878
Ruminococcus_B gnavus	IL_1A	TRUE	0.0148392	0.00432833	0.770556	0.999878
Ruminococcus_C_58660 callidus	IL_1A	TRUE	0.0118132	-0.00390827	0.740796	0.999878
Ruminococcus_C_58660 sp000433635	IL_1A	TRUE	0.00822117	-0.00470097	0.567506	0.999878
Ruminococcus_D bicirculans	IL_1A	TRUE	0.0177434	0.00118418	0.946795	0.999878
Ruminococcus_E bromii_B	IL_1A	TRUE	0.0176547	-0.00318051	0.85705	0.999878
Ruminococcus_E sp003438075	IL_1A	TRUE	0.014095	0.0166389	0.237933	0.999878
Ruminococcus_F champanellensis	IL_1A	TRUE	0.0128702	-0.0106284	0.408998	0.999878
Ruthenibacterium lactatiformans	IL_1A	TRUE	0.0109604	0.0011384	0.917285	0.999878
Scatocola faecipullorum	IL_1A	TRUE	0.021388	0.0345888	0.106025	0.999878
Schaedlerella glycyrrhizinilytica_A	IL_1A	TRUE	0.00807121	-0.00428932	0.59517	0.999878
Schaedlerella sp900066545	IL_1A	TRUE	0.00797621	0.000652559	0.934802	0.999878
Sellimonas intestinalis	IL_1A	TRUE	0.0137353	0.00787944	0.566252	0.999878
Senegalimassilia faecalis	IL_1A	TRUE	0.0170805	-0.018575	0.276935	0.999878
SFEL01 sp004557245	IL_1A	TRUE	0.0135977	0.000720845	0.957727	0.999878
SFGY01 sp004556455	IL_1A	TRUE	0.00843705	0.00513946	0.542484	0.999878
SFMI01 sp004556155	IL_1A	TRUE	0.0211601	-0.000467482	0.982376	0.999878
SFTJ01 sp004563195	IL_1A	TRUE	0.0140422	-0.00577878	0.680724	0.999878
Shigella boydii	IL_1A	TRUE	0.0211929	-0.0119287	0.573588	0.999878
Shigella sonnei	IL_1A	TRUE	0.0213947	-0.0110824	0.604514	0.999878
Slackia_A isoflavoniconvertens	IL_1A	TRUE	0.0162758	0.00554436	0.7334	0.999878
Solibaculum mannosilyticum	IL_1A	TRUE	0.0073685	0.00510341	0.488633	0.999878
Streptococcus salivarius_347002	IL_1A	TRUE	0.0155149	-0.00922417	0.552214	0.999878
Streptococcus thermophilus	IL_1A	TRUE	0.0173487	-0.00808311	0.64132	0.999878
Sutterella wadsworthensis_A_565807	IL_1A	TRUE	0.0226626	-0.00610482	0.787664	0.999878
Sutterella wadsworthensis_A_565869	IL_1A	TRUE	0.0237987	-0.0117425	0.621775	0.999878
Tidjanibacter inops_A	IL_1A	TRUE	0.0224893	-0.0257452	0.252427	0.999878
UBA1394 sp900066845	IL_1A	TRUE	0.0149366	0.0176856	0.236527	0.999878
UBA1417 sp003531055	IL_1A	TRUE	0.0126999	-0.0236822	0.0623443	0.999878
UBA3402 sp003478355	IL_1A	TRUE	0.00743305	0.000169716	0.981786	0.999878
UBA738 sp004557735	IL_1A	TRUE	0.0166357	0.0055863	0.737052	0.999878
UMGS1375 sp900066615	IL_1A	TRUE	0.0101256	-0.0120835	0.232852	0.999878
Ventrimonas sp003481825	IL_1A	TRUE	0.00796617	-0.00354758	0.656124	0.999878
Victivallis lenta	IL_1A	TRUE	0.0188791	0.0243834	0.196649	0.999878
VUNA01 sp002299625	IL_1A	TRUE	0.0133104	0.0080734	0.544213	0.999878
51-20 sp001917175	IL_2RA	FALSE	0.123132	-0.0593651	0.629805	0.999878
Acetatifactor sp900066565	IL_2RA	TRUE	0.0593591	0.000418988	0.994369	0.999878
Acidaminococcus intestini	IL_2RA	TRUE	0.0864025	0.0428662	0.619855	0.999878
Adlercreutzia equolifaciens	IL_2RA	TRUE	0.0893656	0.0139413	0.876044	0.999878
AF33-28 sp003477885	IL_2RA	TRUE	0.0402333	0.0133517	0.740026	0.999878
Agathobacter faecis	IL_2RA	TRUE	0.0714073	0.111994	0.116923	0.999878
Agathobacter rectalis	IL_2RA	TRUE	0.0692337	-0.0262083	0.705057	0.999878
Agathobaculum butyriciproducens	IL_2RA	TRUE	0.0465195	0.0120706	0.795292	0.999878
Akkermansia muciniphila_D_776786	IL_2RA	TRUE	0.121328	-0.151457	0.212039	0.999878
Alistipes_A_871400 communis	IL_2RA	FALSE	0.0725823	-0.146811	0.0432173	0.999878
Alistipes_A_871400 excrementavium	IL_2RA	TRUE	0.0571357	0.0639396	0.263218	0.999878
Alistipes_A_871400 finegoldii	IL_2RA	TRUE	0.067755	0.103311	0.127448	0.999878
Alistipes_A_871400 putredinis	IL_2RA	TRUE	0.0870449	-0.0415715	0.632988	0.999878
Alistipes_A_871400 senegalensis	IL_2RA	TRUE	0.0596303	0.0120999	0.839219	0.999878
Alistipes_A_871400 shahii	IL_2RA	TRUE	0.0674728	0.07155	0.289058	0.999878
Alistipes_A_871400 sp002362235	IL_2RA	TRUE	0.072075	0.139573	0.052926	0.999878
Alistipes_A_871400 timonensis	IL_2RA	TRUE	0.0666882	0.0627518	0.346816	0.999878
Alistipes_A_871404 ihumii	IL_2RA	TRUE	0.100013	-0.0585947	0.558021	0.999878
Alistipes_A_871404 indistinctus	IL_2RA	TRUE	0.104524	-0.028161	0.787631	0.999878
Allobacillus sp007559425	IL_2RA	TRUE	0.073709	-0.0131486	0.858436	0.999878
Alloprevotella timonensis	IL_2RA	TRUE	0.0652547	0.0281847	0.66584	0.999878
AM51-8 sp003478275	IL_2RA	TRUE	0.0402984	0.00238616	0.952788	0.999878
An92 sp900199495	IL_2RA	TRUE	0.0504182	-0.0287228	0.568941	0.999878
Anaerobutyricum hallii	IL_2RA	TRUE	0.0479957	-0.0512149	0.286046	0.999878
Anaerostipes hadrus	IL_2RA	TRUE	0.0582667	-0.00974145	0.867237	0.999878
Anaerotignum lactatifermentans	IL_2RA	TRUE	0.0557122	0.0138999	0.802999	0.999878
Anaerotruncus colihominis	IL_2RA	TRUE	0.0465457	0.00150808	0.974156	0.999878
Angelakisella massiliensis	IL_2RA	TRUE	0.0394736	0.0104192	0.791839	0.999878
Bacteroides_F pectinophilus	IL_2RA	TRUE	0.0426104	0.00021883	0.995903	0.999878
Bacteroides_H cellulosilyticus	IL_2RA	TRUE	0.0879042	-0.03745	0.670123	0.999878
Bacteroides_H faecichinchillae	IL_2RA	TRUE	0.053032	0.0146579	0.782267	0.999878
Bacteroides_H fluxus	IL_2RA	TRUE	0.055701	0.0368928	0.507819	0.999878
Bacteroides_H fragilis	IL_2RA	TRUE	0.0740334	0.10837	0.143381	0.999878
Bacteroides_H massiliensis	IL_2RA	TRUE	0.0574556	0.027325	0.634415	0.999878
Bacteroides_H ndongoniae	IL_2RA	TRUE	0.062699	-0.0300335	0.631975	0.999878
Bacteroides_H oleiciplenus	IL_2RA	TRUE	0.0578639	0.0156778	0.786459	0.999878
Bacteroides_H salyersiae	IL_2RA	TRUE	0.0590886	0.00011698	0.998421	0.999878
Bacteroides_H stercoris	IL_2RA	TRUE	0.0657126	0.0699821	0.286997	0.999878
Bacteroides_H thetaiotaomicron	IL_2RA	TRUE	0.0599336	0.0172206	0.773886	0.999878
Bacteroides_H uniformis	IL_2RA	TRUE	0.072136	0.0559362	0.438165	0.999878
Bacteroides_H xylanisolvens	IL_2RA	TRUE	0.0722213	0.0608007	0.399947	0.999878
Bariatricus comes	IL_2RA	FALSE	0.0452773	-0.0776787	0.0863609	0.999878
Barnesiella intestinihominis	IL_2RA	TRUE	0.0773372	-0.0176465	0.819529	0.999878
Barnesiella viscericola	IL_2RA	TRUE	0.0522954	0.00973152	0.852392	0.999878
Bifidobacterium adolescentis	IL_2RA	TRUE	0.102123	-0.072725	0.476451	0.999878
Bifidobacterium angulatum	IL_2RA	TRUE	0.0782896	0.00230136	0.976552	0.999878
Bifidobacterium bifidum	IL_2RA	TRUE	0.0866891	0.159006	0.06675	0.999878
Bifidobacterium breve	IL_2RA	TRUE	0.0736055	0.0420681	0.567693	0.999878
Bifidobacterium dentium	IL_2RA	TRUE	0.0815806	0.00559554	0.945323	0.999878
Bifidobacterium longum	IL_2RA	TRUE	0.0833719	-0.0172867	0.835758	0.999878
Bilophila wadsworthia	IL_2RA	TRUE	0.105141	-0.201529	0.0553927	0.999878
Blautia_A_141780 hansenii	IL_2RA	TRUE	0.0463053	-0.00380904	0.934448	0.999878
Blautia_A_141781 massiliensis	IL_2RA	TRUE	0.0454403	-0.052702	0.246243	0.999878
Blautia_A_141781 obeum	IL_2RA	FALSE	0.0429617	-0.0666683	0.120841	0.999878
Blautia_A_141781 sp900066505	IL_2RA	TRUE	0.0397064	-0.0212404	0.592743	0.999878
Blautia_A_141781 wexlerae	IL_2RA	TRUE	0.0526716	-0.0357852	0.496949	0.999878
Borkfalkia ceftriaxoniphila	IL_2RA	TRUE	0.0959625	0.0537034	0.575796	0.999878
Butyribacter intestini	IL_2RA	TRUE	0.0510895	0.0412967	0.418987	0.999878
Butyribacter sp003529475	IL_2RA	TRUE	0.0526519	0.0843954	0.109091	0.999878
Butyricimonas faecihominis	IL_2RA	TRUE	0.0890641	0.0389869	0.661616	0.999878
Butyrivibrio_A_180067 crossotus	IL_2RA	TRUE	0.0709055	0.0213616	0.763236	0.999878
CABJAA01 sp003150885	IL_2RA	TRUE	0.0655453	-0.0430471	0.511403	0.999878
CAG-127 sp900319515	IL_2RA	TRUE	0.0911056	-0.137395	0.131667	0.999878
CAG-177 sp003538135	IL_2RA	TRUE	0.0987408	0.112499	0.254678	0.999878
CAG-194 sp000432915	IL_2RA	TRUE	0.065093	-0.0625337	0.336809	0.999878
CAG-196 sp002102975	IL_2RA	TRUE	0.117032	-0.0025091	0.982898	0.999878
CAG-217 sp000436335	IL_2RA	TRUE	0.112778	-0.0287205	0.799004	0.999878
CAG-238 sp900542245	IL_2RA	TRUE	0.0501973	0.0127246	0.79991	0.999878
CAG-269 sp000431335	IL_2RA	FALSE	0.111499	0.189677	0.089046	0.999878
CAG-273 sp003507395	IL_2RA	TRUE	0.100894	-0.123524	0.220986	0.999878
CAG-274 sp900545305	IL_2RA	TRUE	0.121685	-0.139665	0.251231	0.999878
CAG-302 sp000431795	IL_2RA	TRUE	0.119939	-0.0290615	0.808571	0.999878
CAG-307 sp001916215	IL_2RA	TRUE	0.12044	-0.0592788	0.622695	0.999878
CAG-313 sp000433035	IL_2RA	TRUE	0.125236	-0.0840879	0.502023	0.999878
CAG-317 sp000433215	IL_2RA	TRUE	0.0388945	-0.011665	0.764269	0.999878
CAG-349 sp003539515	IL_2RA	TRUE	0.109762	0.0890395	0.417331	0.999878
CAG-353 sp900066885	IL_2RA	TRUE	0.0632465	0.0313301	0.620388	0.999878
CAG-45 sp000438375	IL_2RA	TRUE	0.0434724	0.0312768	0.471927	0.999878
CAG-533 sp000434495	IL_2RA	TRUE	0.129672	0.0458725	0.723557	0.999878
CAG-603 sp900066105	IL_2RA	TRUE	0.0409224	0.0100571	0.80589	0.999878
CAG-628 sp003524085	IL_2RA	TRUE	0.116083	-0.160635	0.166603	0.999878
CAG-83 sp000431575	IL_2RA	TRUE	0.0624393	0.0612827	0.326458	0.999878
CAG-83 sp900545585	IL_2RA	TRUE	0.0664036	-0.0629654	0.343113	0.999878
CAG-873 sp001701165	IL_2RA	TRUE	0.125144	-0.0675313	0.58951	0.999878
CAG-914 sp000437895	IL_2RA	TRUE	0.116351	0.135872	0.243042	0.999878
CAG-95 sp900066375	IL_2RA	TRUE	0.0393115	0.0368501	0.348654	0.999878
Catenibacterium mitsuokai	IL_2RA	TRUE	0.0988666	-0.00192987	0.984428	0.999878
Catenibacterium sp000437715	IL_2RA	TRUE	0.116397	0.0548736	0.637378	0.999878
Clostridium_A leptum	IL_2RA	TRUE	0.0486802	-0.0288627	0.553302	0.999878
Clostridium_AQ innocuum	IL_2RA	TRUE	0.0473878	-0.0312225	0.510041	0.999878
Clostridium_Q_134516 symbiosum	IL_2RA	TRUE	0.0437349	-0.000625056	0.988598	0.999878
Clostridium_Q_135853 saccharolyticum_A	IL_2RA	TRUE	0.0411633	-0.0442381	0.282619	0.999878
Collinsella aerofaciens_E	IL_2RA	TRUE	0.0869584	-0.0961407	0.269014	0.999878
Collinsella aerofaciens_F	IL_2RA	TRUE	0.0877729	-0.0936231	0.286238	0.999878
Collinsella sp000434535	IL_2RA	TRUE	0.0943097	-0.128364	0.173615	0.999878
Coprobacillus cateniformis	IL_2RA	TRUE	0.0505046	-0.0381434	0.450177	0.999878
Coprobacter fastidiosus	IL_2RA	TRUE	0.0573945	0.00158656	0.977949	0.999878
Coprobacter secundus	IL_2RA	FALSE	0.0547377	0.0509979	0.351598	0.999878
Coprococcus_A_121497 eutactus	IL_2RA	TRUE	0.0553007	0.0144274	0.7942	0.999878
Coprococcus_A_121497 sp000154245	IL_2RA	TRUE	0.0513715	0.0536455	0.296468	0.999878
Coprococcus_A_187866 catus	IL_2RA	TRUE	0.0418933	-0.0483632	0.248437	0.999878
Copromonas sp000435795	IL_2RA	TRUE	0.0469548	-0.014255	0.761466	0.999878
Copromonas sp900066535	IL_2RA	TRUE	0.0407362	0.0403178	0.322407	0.999878
Cryptobacteroides sp000435075	IL_2RA	TRUE	0.0880979	0.0181641	0.836668	0.999878
Cryptobacteroides sp900544195	IL_2RA	TRUE	0.123133	-0.0823498	0.5037	0.999878
Desulfovibrio_R_446353 piger_A	IL_2RA	TRUE	0.117934	0.049166	0.676817	0.999878
Dialister invisus	IL_2RA	TRUE	0.133685	0.186628	0.162841	0.999878
Dialister sp900543165	IL_2RA	TRUE	0.0766332	-0.068756	0.369702	0.999878
Dialister succinatiphilus	IL_2RA	TRUE	0.102525	-0.0300433	0.769525	0.999878
Dorea_A formicigenerans	IL_2RA	TRUE	0.0389216	0.00888595	0.81943	0.999878
Dorea_A longicatena	IL_2RA	TRUE	0.0505723	-0.00855742	0.865645	0.999878
Duodenibacillus intestinigallinarum	IL_2RA	TRUE	0.110056	0.13152	0.232227	0.999878
Duodenibacillus massiliensis	IL_2RA	TRUE	0.107623	-0.137776	0.200619	0.999878
Duodenibacillus sp900542805	IL_2RA	TRUE	0.121091	0.0476437	0.694067	0.999878
Dysosmobacter welbionis	IL_2RA	TRUE	0.0578092	-0.0190924	0.741229	0.999878
Eggerthella lenta	IL_2RA	TRUE	0.0828653	-0.0565132	0.495313	0.999878
Eisenbergiella porci	IL_2RA	TRUE	0.0702424	-0.0742475	0.290611	0.999878
Eisenbergiella tayi	IL_2RA	TRUE	0.0649574	-0.0627178	0.334382	0.999878
Ellagibacter isourolithinifaciens	IL_2RA	TRUE	0.116768	0.078681	0.500499	0.999878
Emergencia timonensis	IL_2RA	TRUE	0.0439477	0.0239724	0.585477	0.999878
Enterocloster asparagiformis	IL_2RA	TRUE	0.0510255	-0.000292247	0.995431	0.999878
Enterocloster bolteae	IL_2RA	TRUE	0.0484927	-0.0265507	0.584073	0.999878
Enterocloster citroniae	IL_2RA	TRUE	0.0462265	0.010635	0.818062	0.999878
Enterocloster clostridioformis	IL_2RA	TRUE	0.0530768	-0.0137183	0.796073	0.999878
Enterocloster sp000155435	IL_2RA	TRUE	0.0491645	-0.00958195	0.845491	0.999878
Enterocloster sp000431375	IL_2RA	TRUE	0.0545197	-0.027146	0.618592	0.999878
ER4 sp000765235	IL_2RA	TRUE	0.0595892	0.0589542	0.322595	0.999878
ER4 sp900317525	IL_2RA	TRUE	0.0671703	0.0326151	0.627326	0.999878
Escherichia albertii	IL_2RA	TRUE	0.112998	0.0769714	0.495828	0.999878
Escherichia coli	IL_2RA	TRUE	0.112417	0.114075	0.310332	0.999878
Escherichia marmotae	IL_2RA	TRUE	0.111697	0.120451	0.280982	0.999878
Escherichia ruysiae	IL_2RA	TRUE	0.11308	0.0793621	0.482861	0.999878
Eubacterium_F sp003491505	IL_2RA	TRUE	0.073813	0.0793116	0.282711	0.999878
Eubacterium_G sp000434315	IL_2RA	TRUE	0.0471046	0.0297635	0.527539	0.999878
Eubacterium_G sp000435815	IL_2RA	TRUE	0.0641886	-0.0194016	0.762481	0.999878
Eubacterium_G ventriosum	IL_2RA	TRUE	0.0592455	-0.00839496	0.887331	0.999878
Eubacterium_I ramulus	IL_2RA	TRUE	0.0438903	-0.0317288	0.469804	0.999878
Eubacterium_R sp000436835	IL_2RA	TRUE	0.105792	0.0518266	0.624257	0.999878
Evtepia gabavorous	IL_2RA	TRUE	0.0517062	-0.0211558	0.682464	0.999878
Evtepia sp004556345	IL_2RA	TRUE	0.0629502	-0.000774177	0.990189	0.999878
Faecalibacillus intestinalis	IL_2RA	TRUE	0.0755065	-0.0955644	0.205764	0.999878
Faecalibacterium prausnitzii_C_71351	IL_2RA	TRUE	0.0535575	-0.0258605	0.629243	0.999878
Faecalibacterium sp002160895	IL_2RA	TRUE	0.0421414	0.00396726	0.925005	0.999878
Faecalimonas phoceensis	IL_2RA	TRUE	0.0488797	-0.000639798	0.989558	0.999878
Faecalitalea cylindroides	IL_2RA	TRUE	0.04044	-0.0483523	0.23195	0.999878
Faecenecus gallistercoris	IL_2RA	TRUE	0.113228	0.127269	0.261202	0.999878
Faecousia sp000434635	IL_2RA	TRUE	0.0673506	0.0534429	0.427564	0.999878
Fimenecus sp000432435	IL_2RA	TRUE	0.0876534	0.0381787	0.663192	0.999878
Fimivivens sp900113995	IL_2RA	TRUE	0.0550743	0.0389032	0.480023	0.999878
Flavonifractor plautii	IL_2RA	TRUE	0.0805083	0.0027598	0.972657	0.999878
Fournierella massiliensis	IL_2RA	TRUE	0.040008	0.0158455	0.692097	0.999878
Fusicatenibacter saccharivorans	IL_2RA	TRUE	0.0484984	-0.0689455	0.155272	0.999878
Gabonibacter massiliensis	IL_2RA	TRUE	0.0726245	-0.0023354	0.974349	0.999878
Gemmiger_A_73129 formicilis_72474	IL_2RA	TRUE	0.0591246	0.0781025	0.186634	0.999878
Gemmiger_A_73129 qucibialis	IL_2RA	TRUE	0.0614284	-0.00433665	0.943725	0.999878
Gemmiger_A_73129 variabilis	IL_2RA	TRUE	0.0369943	-0.00292888	0.936903	0.999878
Holdemanella biformis	IL_2RA	TRUE	0.06785	-0.0354787	0.601094	0.999878
Holdemania sp900120005	IL_2RA	TRUE	0.048039	-0.0285653	0.552148	0.999878
Hungatella_A_128155 effluvii	IL_2RA	TRUE	0.0474274	-0.00857981	0.856458	0.999878
Intestinibacter bartlettii	IL_2RA	TRUE	0.0945382	0.0853278	0.366843	0.999878
Intestinimonas butyriciproducens	IL_2RA	TRUE	0.0487171	-0.00684609	0.888255	0.999878
Intestinimonas massiliensis	IL_2RA	TRUE	0.0436956	0.0477546	0.274551	0.999878
Lachnoclostridium_A_130679 sp002160755	IL_2RA	TRUE	0.0538499	0.0214698	0.690153	0.999878
Lachnoclostridium_B sp900066555	IL_2RA	TRUE	0.0397041	-0.0358291	0.366935	0.999878
Lachnospira eligens	IL_2RA	TRUE	0.0657288	0.00208178	0.974736	0.999878
Lachnospira sp000436535	IL_2RA	TRUE	0.0439395	0.00830387	0.850121	0.999878
Lachnospira sp000437735	IL_2RA	TRUE	0.0577131	0.016916	0.769468	0.999878
Lawsonibacter asaccharolyticus	IL_2RA	TRUE	0.0620666	-0.0644417	0.299251	0.999878
Lawsonibacter sp000177015	IL_2RA	TRUE	0.0386607	0.0171018	0.658272	0.999878
Lawsonibacter sp014287875	IL_2RA	TRUE	0.0361746	0.011571	0.749098	0.999878
Ligilactobacillus ruminis	IL_2RA	TRUE	0.112429	0.0314968	0.779388	0.999878
Limiplasma merdipullorum	IL_2RA	TRUE	0.0619882	-0.02661	0.667762	0.999878
Limisoma sp900541935	IL_2RA	TRUE	0.0620198	0.0885729	0.153384	0.999878
Limisoma sp900548875	IL_2RA	TRUE	0.0527082	0.0121603	0.81756	0.999878
Limivivens sp900066135	IL_2RA	TRUE	0.0382828	-0.0370188	0.333652	0.999878
Longicatena caecimuris	IL_2RA	TRUE	0.0497654	-0.0298186	0.549108	0.999878
Marseille-P3106 sp900169975	IL_2RA	TRUE	0.0445908	0.0240787	0.589253	0.999878
Marvinbryantia sp900066075	IL_2RA	TRUE	0.0388152	-0.0270225	0.486381	0.999878
Massilioclostridium coli	IL_2RA	TRUE	0.0426178	-0.0345335	0.417845	0.999878
Mediterraneibacter_A_155507 faecis	IL_2RA	TRUE	0.0481754	-0.0610945	0.204862	0.999878
Mediterraneibacter_A_155507 lactaris	IL_2RA	TRUE	0.0629156	0.0270168	0.667661	0.999878
Mediterraneibacter_A_155507 torques	IL_2RA	TRUE	0.065424	-0.0746746	0.25382	0.999878
Mediterraneibacter_A_155590 butyricigenes	IL_2RA	TRUE	0.0387367	-0.00575954	0.881815	0.999878
Megasphaera_A_38685 elsdenii	IL_2RA	TRUE	0.12503	0.207752	0.0969125	0.999878
Merdousia gallistercoris	IL_2RA	TRUE	0.109728	-0.0430296	0.694998	0.999878
Mesosutterella massiliensis	IL_2RA	TRUE	0.0983663	-0.0494533	0.615194	0.999878
Muricomes contortus_B	IL_2RA	TRUE	0.0424868	0.00662841	0.876038	0.999878
MWCK01 sp002070005	IL_2RA	TRUE	0.123192	0.125386	0.308902	0.999878
Negativibacillus massiliensis	IL_2RA	TRUE	0.0417957	0.0308754	0.460149	0.999878
Neobittarella massiliensis	IL_2RA	TRUE	0.0496315	0.0403385	0.416437	0.999878
NSJ-61 sp003433845	IL_2RA	TRUE	0.0369623	0.0149182	0.686539	0.999878
Odoribacter massiliensis	IL_2RA	TRUE	0.0543413	0.00282716	0.958512	0.999878
Odoribacter splanchnicus	IL_2RA	TRUE	0.0560255	0.0847449	0.13051	0.999878
Oliverpabstia intestinalis	IL_2RA	TRUE	0.0443584	-0.0580702	0.190622	0.999878
Onthocola_B sp000437355	IL_2RA	FALSE	0.10787	-0.265359	0.0139731	0.999878
Parabacteroides_B_862066 distasonis	IL_2RA	TRUE	0.0785539	0.111993	0.154092	0.999878
Parabacteroides_B_862066 goldsteinii	IL_2RA	TRUE	0.0685831	0.0981634	0.152474	0.999878
Parabacteroides_B_862066 johnsonii	IL_2RA	TRUE	0.0627743	0.0134904	0.829861	0.999878
Parabacteroides_B_862066 sp002159645	IL_2RA	TRUE	0.0653876	-0.0773182	0.237142	0.999878
Paraprevotella sp003477995	IL_2RA	TRUE	0.0528977	0.0317424	0.548515	0.999878
Paraprevotella xylaniphila	IL_2RA	TRUE	0.0705451	-0.00758129	0.914427	0.999878
Parasutterella excrementihominis	IL_2RA	TRUE	0.122254	-0.00442463	0.971132	0.999878
Parasutterella gallistercoris	IL_2RA	TRUE	0.0902258	-0.0473728	0.599599	0.999878
PeH17 sp000435055	IL_2RA	TRUE	0.0868972	0.036639	0.673328	0.999878
PeH17 sp900542285	IL_2RA	TRUE	0.0451572	0.0251279	0.577953	0.999878
Phascolarctobacterium_A faecium	IL_2RA	TRUE	0.111301	-0.0428982	0.699963	0.999878
Phascolarctobacterium_A succinatutens	IL_2RA	TRUE	0.0896257	-0.0292383	0.744282	0.999878
Phocaeicola_A_858004 coprocola	IL_2RA	TRUE	0.0628147	-0.0341003	0.587269	0.999878
Phocaeicola_A_858004 coprophilus	IL_2RA	TRUE	0.0575087	-0.0214336	0.709403	0.999878
Phocaeicola_A_858004 plebeius	IL_2RA	TRUE	0.0641449	-0.000414892	0.99484	0.999878
Phocaeicola_A_858004 salanitronis	IL_2RA	TRUE	0.0673692	0.004101	0.951465	0.999878
Phocaeicola_A_858004 sp900066445	IL_2RA	TRUE	0.0685927	0.0212913	0.756282	0.999878
Phocaeicola_A_858004 sp900291465	IL_2RA	TRUE	0.0658377	-0.0476085	0.469678	0.999878
Phocaeicola_A_858004 vulgatus	IL_2RA	TRUE	0.0735595	0.0878129	0.232687	0.999878
Prevotella copri	IL_2RA	TRUE	0.127724	0.102875	0.420645	0.999878
Prevotella lascolaii	IL_2RA	TRUE	0.06295	0.0208067	0.74103	0.999878
Prevotella pectinovora	IL_2RA	TRUE	0.0827333	-0.0670201	0.41798	0.999878
Prevotella rara	IL_2RA	TRUE	0.0655505	0.00835168	0.898628	0.999878
Prevotella sp002251295	IL_2RA	TRUE	0.107134	-0.0286631	0.789074	0.999878
Prevotella sp002251365	IL_2RA	TRUE	0.0739068	0.0112222	0.879325	0.999878
Prevotella sp003447235	IL_2RA	TRUE	0.127804	-0.00882434	0.944959	0.999878
Prevotella stercorea	IL_2RA	TRUE	0.0640778	0.00879799	0.890804	0.999878
Pseudobutyricicoccus sp003477405	IL_2RA	TRUE	0.042938	0.0166157	0.698813	0.999878
Pseudoflavonifractor capillosus	IL_2RA	TRUE	0.0434697	0.000430373	0.992101	0.999878
Pseudoruminococcus_A massiliensis	IL_2RA	TRUE	0.0534445	0.0258537	0.628609	0.999878
Roseburia hominis	IL_2RA	TRUE	0.0569925	0.0306128	0.591223	0.999878
Roseburia intestinalis	IL_2RA	TRUE	0.0608421	0.0452167	0.457445	0.999878
Roseburia inulinivorans	IL_2RA	TRUE	0.0554372	0.0409222	0.460482	0.999878
RUG115 sp900066395	IL_2RA	TRUE	0.0659394	0.163118	0.013439	0.999878
Ruminiclostridium_E siraeum	IL_2RA	TRUE	0.0628771	0.0255808	0.684164	0.999878
Ruminococcus_B gnavus	IL_2RA	TRUE	0.0689825	0.0124309	0.857007	0.999878
Ruminococcus_C_58660 callidus	IL_2RA	TRUE	0.0560097	0.0272828	0.626226	0.999878
Ruminococcus_C_58660 sp000433635	IL_2RA	TRUE	0.0426642	-0.0238	0.577003	0.999878
Ruminococcus_D bicirculans	IL_2RA	TRUE	0.0918641	-0.0298932	0.744902	0.999878
Ruminococcus_E bromii_B	IL_2RA	TRUE	0.0890156	0.0258579	0.771469	0.999878
Ruminococcus_E sp003438075	IL_2RA	TRUE	0.0727185	0.0361588	0.619063	0.999878
Ruminococcus_F champanellensis	IL_2RA	TRUE	0.0623792	0.00344419	0.955973	0.999878
Ruthenibacterium lactatiformans	IL_2RA	TRUE	0.0556051	-0.0511713	0.357529	0.999878
Scatocola faecipullorum	IL_2RA	TRUE	0.119774	-0.239074	0.0460858	0.999878
Schaedlerella glycyrrhizinilytica_A	IL_2RA	TRUE	0.0410592	-0.0182554	0.656641	0.999878
Schaedlerella sp900066545	IL_2RA	TRUE	0.0400419	-0.0110061	0.783445	0.999878
Sellimonas intestinalis	IL_2RA	TRUE	0.0716299	0.0290352	0.685256	0.999878
Senegalimassilia faecalis	IL_2RA	TRUE	0.0854605	-0.0647111	0.449004	0.999878
SFEL01 sp004557245	IL_2RA	TRUE	0.0694431	-0.0203413	0.769609	0.999878
SFGY01 sp004556455	IL_2RA	TRUE	0.042361	-0.0196786	0.642299	0.999878
SFMI01 sp004556155	IL_2RA	TRUE	0.10628	0.10941	0.303377	0.999878
SFTJ01 sp004563195	IL_2RA	TRUE	0.0684447	0.0491572	0.472703	0.999878
Shigella boydii	IL_2RA	TRUE	0.112003	0.137299	0.220382	0.999878
Shigella sonnei	IL_2RA	TRUE	0.112196	0.101702	0.364782	0.999878
Slackia_A isoflavoniconvertens	IL_2RA	TRUE	0.0810647	-0.0580141	0.474278	0.999878
Solibaculum mannosilyticum	IL_2RA	TRUE	0.0404159	-0.000136412	0.997307	0.999878
Streptococcus salivarius_347002	IL_2RA	TRUE	0.0808878	0.0419465	0.604106	0.999878
Streptococcus thermophilus	IL_2RA	TRUE	0.0920746	0.0347875	0.705601	0.999878
Sutterella wadsworthensis_A_565807	IL_2RA	TRUE	0.114049	0.00251051	0.98244	0.999878
Sutterella wadsworthensis_A_565869	IL_2RA	TRUE	0.133092	-0.199546	0.133935	0.999878
Tidjanibacter inops_A	IL_2RA	TRUE	0.117983	-0.10263	0.384463	0.999878
UBA1394 sp900066845	IL_2RA	TRUE	0.0772244	-0.0173785	0.821969	0.999878
UBA1417 sp003531055	IL_2RA	TRUE	0.065303	0.0473105	0.468844	0.999878
UBA3402 sp003478355	IL_2RA	TRUE	0.0379153	-0.00866257	0.819299	0.999878
UBA738 sp004557735	IL_2RA	TRUE	0.0900407	0.00665905	0.941052	0.999878
UMGS1375 sp900066615	IL_2RA	FALSE	0.0472773	-0.0819587	0.0831228	0.999878
Ventrimonas sp003481825	IL_2RA	TRUE	0.0392984	-0.00270701	0.945088	0.999878
Victivallis lenta	IL_2RA	TRUE	0.0926085	0.00539753	0.953528	0.999878
VUNA01 sp002299625	IL_2RA	TRUE	0.0778826	-0.0105312	0.89245	0.999878
51-20 sp001917175	IL_3	TRUE	0.0681664	-0.103432	0.129453	0.999878
Acetatifactor sp900066565	IL_3	TRUE	0.0419667	-0.00527421	0.899999	0.999878
Acidaminococcus intestini	IL_3	TRUE	0.0721954	-0.0077139	0.914919	0.999878
Adlercreutzia equolifaciens	IL_3	TRUE	0.0608724	0.0496743	0.414565	0.999878
AF33-28 sp003477885	IL_3	TRUE	0.0285543	0.0128279	0.653295	0.999878
Agathobacter faecis	IL_3	TRUE	0.050715	0.0285962	0.572904	0.999878
Agathobacter rectalis	IL_3	TRUE	0.0517225	-0.0355914	0.491445	0.999878
Agathobaculum butyriciproducens	IL_3	FALSE	0.0324379	0.0173275	0.593271	0.999878
Akkermansia muciniphila_D_776786	IL_3	TRUE	0.091984	-0.113761	0.21631	0.999878
Alistipes_A_871400 communis	IL_3	TRUE	0.0533587	-0.0310749	0.560369	0.999878
Alistipes_A_871400 excrementavium	IL_3	TRUE	0.0385668	-0.0528375	0.170812	0.999878
Alistipes_A_871400 finegoldii	IL_3	TRUE	0.0481702	-0.0180602	0.707751	0.999878
Alistipes_A_871400 putredinis	IL_3	TRUE	0.0589085	-0.0553717	0.347335	0.999878
Alistipes_A_871400 senegalensis	IL_3	TRUE	0.0396727	-0.000264133	0.994688	0.999878
Alistipes_A_871400 shahii	IL_3	TRUE	0.0444798	-0.0117079	0.792406	0.999878
Alistipes_A_871400 sp002362235	IL_3	TRUE	0.0551934	0.0107966	0.84493	0.999878
Alistipes_A_871400 timonensis	IL_3	TRUE	0.0454359	0.0193248	0.670643	0.999878
Alistipes_A_871404 ihumii	IL_3	TRUE	0.0674353	-0.0407539	0.545677	0.999878
Alistipes_A_871404 indistinctus	IL_3	TRUE	0.0754264	0.0373505	0.620516	0.999878
Allobacillus sp007559425	IL_3	TRUE	0.0585031	-0.0225819	0.699537	0.999878
Alloprevotella timonensis	IL_3	TRUE	0.042727	-0.00523569	0.902483	0.999878
AM51-8 sp003478275	IL_3	TRUE	0.0271641	0.0120226	0.658102	0.999878
An92 sp900199495	IL_3	TRUE	0.0353195	-0.0245116	0.487754	0.999878
Anaerobutyricum hallii	IL_3	TRUE	0.0361251	-0.0210919	0.559372	0.999878
Anaerostipes hadrus	IL_3	TRUE	0.0449291	-0.00666249	0.882127	0.999878
Anaerotignum lactatifermentans	IL_3	TRUE	0.0443967	-0.0212169	0.63277	0.999878
Anaerotruncus colihominis	IL_3	TRUE	0.0341206	0.00874076	0.79784	0.999878
Angelakisella massiliensis	IL_3	TRUE	0.0265516	-0.00149498	0.955104	0.999878
Bacteroides_F pectinophilus	IL_3	TRUE	0.0303158	0.0176069	0.561442	0.999878
Bacteroides_H cellulosilyticus	IL_3	TRUE	0.0631155	-0.0107304	0.865015	0.999878
Bacteroides_H faecichinchillae	IL_3	TRUE	0.0383426	-0.0427614	0.264861	0.999878
Bacteroides_H fluxus	IL_3	TRUE	0.0403035	-0.0425761	0.290901	0.999878
Bacteroides_H fragilis	IL_3	TRUE	0.0555805	0.00972436	0.861126	0.999878
Bacteroides_H massiliensis	IL_3	TRUE	0.0417241	-0.00428944	0.918127	0.999878
Bacteroides_H ndongoniae	IL_3	FALSE	0.038985	-0.0645691	0.097805	0.999878
Bacteroides_H oleiciplenus	IL_3	TRUE	0.0401644	-0.0282266	0.482265	0.999878
Bacteroides_H salyersiae	IL_3	FALSE	0.0433781	-0.0556741	0.199459	0.999878
Bacteroides_H stercoris	IL_3	TRUE	0.04733	-0.055512	0.240967	0.999878
Bacteroides_H thetaiotaomicron	IL_3	TRUE	0.0433898	-0.028108	0.517177	0.999878
Bacteroides_H uniformis	IL_3	TRUE	0.0568615	-0.048201	0.396696	0.999878
Bacteroides_H xylanisolvens	IL_3	TRUE	0.0563366	-0.00781676	0.889659	0.999878
Bariatricus comes	IL_3	TRUE	0.0327836	-0.0117008	0.721193	0.999878
Barnesiella intestinihominis	IL_3	TRUE	0.0569333	-0.0634429	0.265249	0.999878
Barnesiella viscericola	IL_3	TRUE	0.0350246	-0.0329274	0.347253	0.999878
Bifidobacterium adolescentis	IL_3	TRUE	0.0808516	-0.0206269	0.798652	0.999878
Bifidobacterium angulatum	IL_3	TRUE	0.060357	-0.0293176	0.627202	0.999878
Bifidobacterium bifidum	IL_3	TRUE	0.072784	0.0126217	0.862343	0.999878
Bifidobacterium breve	IL_3	TRUE	0.0557512	-0.00893233	0.872724	0.999878
Bifidobacterium dentium	IL_3	TRUE	0.0515733	-0.0375802	0.466278	0.999878
Bifidobacterium longum	IL_3	TRUE	0.0642159	0.00898706	0.888711	0.999878
Bilophila wadsworthia	IL_3	TRUE	0.088085	-0.0638738	0.468443	0.999878
Blautia_A_141780 hansenii	IL_3	TRUE	0.03616	-0.00152815	0.966295	0.999878
Blautia_A_141781 massiliensis	IL_3	TRUE	0.0337123	-0.0218088	0.517755	0.999878
Blautia_A_141781 obeum	IL_3	TRUE	0.0302856	0.000544882	0.985647	0.999878
Blautia_A_141781 sp900066505	IL_3	TRUE	0.0274398	-0.00116354	0.966181	0.999878
Blautia_A_141781 wexlerae	IL_3	TRUE	0.0402725	-0.0253408	0.529258	0.999878
Borkfalkia ceftriaxoniphila	IL_3	TRUE	0.0638844	-0.00430278	0.946308	0.999878
Butyribacter intestini	IL_3	TRUE	0.0362605	0.0194527	0.591685	0.999878
Butyribacter sp003529475	IL_3	TRUE	0.037726	0.0473455	0.209611	0.999878
Butyricimonas faecihominis	IL_3	TRUE	0.064494	-0.0255352	0.692193	0.999878
Butyrivibrio_A_180067 crossotus	IL_3	FALSE	0.043868	0.0845271	0.0541195	0.999878
CABJAA01 sp003150885	IL_3	TRUE	0.0496051	-0.0547479	0.269848	0.999878
CAG-127 sp900319515	IL_3	TRUE	0.0615562	0.0133899	0.82782	0.999878
CAG-177 sp003538135	IL_3	TRUE	0.0675979	0.0498529	0.460898	0.999878
CAG-194 sp000432915	IL_3	TRUE	0.0483001	-0.0144277	0.765189	0.999878
CAG-196 sp002102975	IL_3	TRUE	0.0701877	0.0777975	0.267883	0.999878
CAG-217 sp000436335	IL_3	TRUE	0.0769023	0.0773547	0.314577	0.999878
CAG-238 sp900542245	IL_3	FALSE	0.0362076	0.0238571	0.510028	0.999878
CAG-269 sp000431335	IL_3	FALSE	0.0623879	0.11626	0.0625194	0.999878
CAG-273 sp003507395	IL_3	FALSE	0.0651824	-0.00198475	0.975712	0.999878
CAG-274 sp900545305	IL_3	TRUE	0.079248	-0.0399955	0.613845	0.999878
CAG-302 sp000431795	IL_3	TRUE	0.0728263	0.0104624	0.885781	0.999878
CAG-307 sp001916215	IL_3	FALSE	0.0653649	0.099491	0.128306	0.999878
CAG-313 sp000433035	IL_3	TRUE	0.0785188	-0.0305427	0.697331	0.999878
CAG-313 sp003539625	IL_3	TRUE	0.0717004	0.0948616	0.185997	0.999878
CAG-317 sp000433215	IL_3	TRUE	0.027302	0.00555569	0.83877	0.999878
CAG-349 sp003539515	IL_3	TRUE	0.0717309	0.0865588	0.227669	0.999878
CAG-353 sp900066885	IL_3	TRUE	0.0491725	0.0267935	0.585884	0.999878
CAG-45 sp000438375	IL_3	TRUE	0.0304828	0.00418785	0.890739	0.999878
CAG-533 sp000434495	IL_3	TRUE	0.0612123	0.0134951	0.825533	0.999878
CAG-603 sp900066105	IL_3	TRUE	0.0276446	0.00800115	0.772279	0.999878
CAG-628 sp003524085	IL_3	TRUE	0.0745449	0.0126937	0.864808	0.999878
CAG-83 sp000431575	IL_3	TRUE	0.0539708	0.040176	0.456709	0.999878
CAG-83 sp900545585	IL_3	TRUE	0.0507001	0.0324023	0.522822	0.999878
CAG-873 sp001701165	IL_3	TRUE	0.0638358	0.00422035	0.947295	0.999878
CAG-914 sp000437895	IL_3	TRUE	0.0565432	0.0349197	0.53693	0.999878
CAG-95 sp900066375	IL_3	FALSE	0.0271529	0.0301739	0.266571	0.999878
Catenibacterium mitsuokai	IL_3	TRUE	0.0681174	-0.00168948	0.980215	0.999878
Catenibacterium sp000437715	IL_3	TRUE	0.0824705	-0.0305543	0.711058	0.999878
Clostridium_A leptum	IL_3	TRUE	0.0328222	0.00174663	0.957565	0.999878
Clostridium_AQ innocuum	IL_3	TRUE	0.0321767	-0.00595785	0.853119	0.999878
Clostridium_Q_134516 symbiosum	IL_3	TRUE	0.031983	0.0029692	0.926041	0.999878
Clostridium_Q_135853 saccharolyticum_A	IL_3	FALSE	0.030342	-0.0274948	0.364942	0.999878
Collinsella aerofaciens_E	IL_3	TRUE	0.0607369	-0.0288182	0.635205	0.999878
Collinsella aerofaciens_F	IL_3	TRUE	0.0630979	-0.0273232	0.665034	0.999878
Collinsella sp000434535	IL_3	TRUE	0.0673476	-0.0300497	0.655504	0.999878
Coprobacillus cateniformis	IL_3	TRUE	0.0365767	0.00447728	0.902586	0.999878
Coprobacter fastidiosus	IL_3	TRUE	0.0394968	-0.0354763	0.369168	0.999878
Coprobacter secundus	IL_3	TRUE	0.0381909	0.000103149	0.997845	0.999878
Coprococcus_A_121497 eutactus	IL_3	TRUE	0.0392214	-0.00993159	0.800122	0.999878
Coprococcus_A_121497 sp000154245	IL_3	TRUE	0.0378165	0.0181171	0.631927	0.999878
Coprococcus_A_187866 catus	IL_3	TRUE	0.0294381	0.00702843	0.811319	0.999878
Copromonas sp000435795	IL_3	TRUE	0.0326227	-0.0183463	0.573913	0.999878
Copromonas sp900066535	IL_3	FALSE	0.029509	0.0380319	0.197588	0.999878
Cryptobacteroides sp000435075	IL_3	TRUE	0.063808	-0.0210914	0.741019	0.999878
Cryptobacteroides sp900544195	IL_3	TRUE	0.0817153	0.0213351	0.794047	0.999878
Desulfovibrio_R_446353 piger_A	IL_3	TRUE	0.0757922	0.000389083	0.995905	0.999878
Dialister invisus	IL_3	TRUE	0.0987578	0.0176526	0.858153	0.999878
Dialister sp900543165	IL_3	TRUE	0.0491796	0.0260557	0.596298	0.999878
Dialister succinatiphilus	IL_3	TRUE	0.0697817	-0.0507253	0.467358	0.999878
Dorea_A formicigenerans	IL_3	TRUE	0.0282824	0.0144143	0.610341	0.999878
Dorea_A longicatena	IL_3	TRUE	0.0364489	-0.00803304	0.825585	0.999878
Duodenibacillus intestinigallinarum	IL_3	TRUE	0.0672942	0.0766752	0.254683	0.999878
Duodenibacillus massiliensis	IL_3	TRUE	0.0754025	-0.01973	0.793606	0.999878
Duodenibacillus sp900542805	IL_3	FALSE	0.0604887	0.149555	0.0135872	0.999878
Dysosmobacter welbionis	IL_3	TRUE	0.0464131	-0.0354666	0.444855	0.999878
Eggerthella lenta	IL_3	TRUE	0.0635666	-0.0329713	0.604028	0.999878
Eisenbergiella porci	IL_3	TRUE	0.047955	-0.0493845	0.303206	0.999878
Eisenbergiella tayi	IL_3	TRUE	0.0456773	-0.00195314	0.965897	0.999878
Ellagibacter isourolithinifaciens	IL_3	TRUE	0.0804067	0.024349	0.762056	0.999878
Emergencia timonensis	IL_3	TRUE	0.0301206	0.0043261	0.885808	0.999878
Enterocloster asparagiformis	IL_3	TRUE	0.0391949	-0.00702457	0.85778	0.999878
Enterocloster bolteae	IL_3	TRUE	0.0383179	-0.0152858	0.689988	0.999878
Enterocloster citroniae	IL_3	TRUE	0.0366068	-0.00887346	0.808493	0.999878
Enterocloster clostridioformis	IL_3	TRUE	0.0410941	0.000736717	0.985698	0.999878
Enterocloster sp000155435	IL_3	TRUE	0.0336175	0.00296806	0.929654	0.999878
Enterocloster sp000431375	IL_3	TRUE	0.043971	-0.00179883	0.967372	0.999878
ER4 sp000765235	IL_3	TRUE	0.0476279	0.0241016	0.612877	0.999878
ER4 sp900317525	IL_3	TRUE	0.0594737	0.0408917	0.491798	0.999878
Escherichia albertii	IL_3	TRUE	0.0829591	-0.0140869	0.865179	0.999878
Escherichia coli	IL_3	TRUE	0.0845685	0.00101789	0.990398	0.999878
Escherichia marmotae	IL_3	TRUE	0.0789299	-0.00230796	0.976675	0.999878
Escherichia ruysiae	IL_3	TRUE	0.0842773	0.00316364	0.970059	0.999878
Eubacterium_F sp003491505	IL_3	TRUE	0.0538268	0.0447814	0.40552	0.999878
Eubacterium_G sp000434315	IL_3	TRUE	0.0315251	0.0224927	0.475617	0.999878
Eubacterium_G sp000435815	IL_3	TRUE	0.0388228	0.0252016	0.516309	0.999878
Eubacterium_G ventriosum	IL_3	TRUE	0.0412023	-0.00748673	0.855829	0.999878
Eubacterium_I ramulus	IL_3	TRUE	0.0336222	-0.00265702	0.937019	0.999878
Eubacterium_R sp000436835	IL_3	TRUE	0.0693953	0.0653987	0.346082	0.999878
Evtepia gabavorous	IL_3	TRUE	0.0375056	-0.0323905	0.387888	0.999878
Evtepia sp004556345	IL_3	FALSE	0.0423835	0.0409141	0.33448	0.999878
Faecalibacillus intestinalis	IL_3	TRUE	0.0574504	-0.0430622	0.453599	0.999878
Faecalibacterium prausnitzii_C_71351	IL_3	TRUE	0.0379828	-0.00616122	0.871154	0.999878
Faecalibacterium sp002160895	IL_3	FALSE	0.0268806	0.0112835	0.674697	0.999878
Faecalimonas phoceensis	IL_3	TRUE	0.0452061	-0.0153661	0.733954	0.999878
Faecalitalea cylindroides	IL_3	TRUE	0.0277863	-0.0220202	0.428159	0.999878
Faecenecus gallistercoris	IL_3	TRUE	0.0556172	0.00941538	0.865595	0.999878
Faecousia sp000434635	IL_3	TRUE	0.049233	0.0328598	0.50456	0.999878
Fimenecus sp000432435	IL_3	TRUE	0.0602679	0.03824	0.525816	0.999878
Fimivivens sp900113995	IL_3	TRUE	0.0396976	0.0199006	0.616205	0.999878
Flavonifractor plautii	IL_3	TRUE	0.0634417	-0.0176502	0.780875	0.999878
Fournierella massiliensis	IL_3	TRUE	0.0289154	0.011763	0.684188	0.999878
Fusicatenibacter saccharivorans	IL_3	TRUE	0.0337111	-0.00772523	0.818765	0.999878
Gabonibacter massiliensis	IL_3	TRUE	0.0495611	-0.0314059	0.526352	0.999878
Gemmiger_A_73129 formicilis_72474	IL_3	TRUE	0.045294	-0.014572	0.747693	0.999878
Gemmiger_A_73129 qucibialis	IL_3	TRUE	0.0452136	-0.0127956	0.7772	0.999878
Gemmiger_A_73129 variabilis	IL_3	TRUE	0.0244972	0.00931526	0.703789	0.999878
Holdemanella biformis	IL_3	TRUE	0.0435778	0.00521256	0.904798	0.999878
Holdemania sp900120005	IL_3	TRUE	0.0339068	-0.00656733	0.846437	0.999878
Hungatella_A_128155 effluvii	IL_3	TRUE	0.032769	-0.0074948	0.81911	0.999878
Intestinibacter bartlettii	IL_3	FALSE	0.0682616	0.0642651	0.346571	0.999878
Intestinimonas butyriciproducens	IL_3	TRUE	0.0347759	0.00320206	0.926645	0.999878
Intestinimonas massiliensis	IL_3	TRUE	0.0332311	0.00584227	0.860461	0.999878
Lachnoclostridium_A_130679 sp002160755	IL_3	TRUE	0.035734	0.000156814	0.996499	0.999878
Lachnoclostridium_B sp900066555	IL_3	TRUE	0.0266029	-0.00355775	0.893623	0.999878
Lachnospira eligens	IL_3	TRUE	0.0489601	0.0356301	0.466847	0.999878
Lachnospira sp000436535	IL_3	TRUE	0.0351613	0.0143576	0.683065	0.999878
Lachnospira sp000437735	IL_3	TRUE	0.0426802	0.00597929	0.888597	0.999878
Lawsonibacter asaccharolyticus	IL_3	TRUE	0.0436669	-0.0254569	0.559964	0.999878
Lawsonibacter sp000177015	IL_3	TRUE	0.0257207	0.0180925	0.481864	0.999878
Lawsonibacter sp014287875	IL_3	TRUE	0.0269185	0.020039	0.45669	0.999878
Ligilactobacillus ruminis	IL_3	TRUE	0.0557398	0.0170516	0.759698	0.999878
Limiplasma merdipullorum	IL_3	TRUE	0.0460904	0.00512482	0.911475	0.999878
Limisoma sp900541935	IL_3	TRUE	0.0426715	-0.0401499	0.346852	0.999878
Limisoma sp900548875	IL_3	TRUE	0.033687	-0.0314757	0.350218	0.999878
Limivivens sp900066135	IL_3	TRUE	0.0253172	-0.00394756	0.876106	0.999878
Longicatena caecimuris	IL_3	FALSE	0.0306125	-0.0429947	0.160309	0.999878
Marseille-P3106 sp900169975	IL_3	TRUE	0.0332368	-0.00959895	0.772757	0.999878
Marvinbryantia sp900066075	IL_3	TRUE	0.0273687	-0.00367116	0.893306	0.999878
Massilioclostridium coli	IL_3	TRUE	0.0305473	8.67969e-05	0.997733	0.999878
Mediterraneibacter_A_155507 faecis	IL_3	TRUE	0.0337575	0.0289645	0.390972	0.999878
Mediterraneibacter_A_155507 lactaris	IL_3	TRUE	0.0454772	-0.000589061	0.989666	0.999878
Mediterraneibacter_A_155507 torques	IL_3	TRUE	0.0479715	-0.0500726	0.296687	0.999878
Mediterraneibacter_A_155590 butyricigenes	IL_3	TRUE	0.0267743	0.00715293	0.789372	0.999878
Megasphaera_A_38685 elsdenii	IL_3	TRUE	0.0588701	0.101602	0.0846968	0.999878
Merdousia gallistercoris	IL_3	TRUE	0.073943	-0.060165	0.41595	0.999878
Mesosutterella massiliensis	IL_3	TRUE	0.0711426	-0.00827274	0.907439	0.999878
Muricomes contortus_B	IL_3	TRUE	0.0306034	-0.0161353	0.598079	0.999878
MWCK01 sp002070005	IL_3	TRUE	0.0781805	-0.0962665	0.218357	0.999878
Negativibacillus massiliensis	IL_3	TRUE	0.0278136	0.0154766	0.577963	0.999878
Neobittarella massiliensis	IL_3	TRUE	0.0380989	-0.00485215	0.898669	0.999878
NSJ-61 sp003433845	IL_3	TRUE	0.0252599	0.00938639	0.71023	0.999878
Odoribacter massiliensis	IL_3	TRUE	0.0377233	-0.0271858	0.471189	0.999878
Odoribacter splanchnicus	IL_3	TRUE	0.0399583	0.00578285	0.884943	0.999878
Oliverpabstia intestinalis	IL_3	TRUE	0.0349219	-0.0179803	0.606692	0.999878
Onthocola_B sp000437355	IL_3	TRUE	0.0778357	-0.00533043	0.945408	0.999878
Parabacteroides_B_862066 distasonis	IL_3	TRUE	0.0575207	0.00052109	0.992773	0.999878
Parabacteroides_B_862066 goldsteinii	IL_3	TRUE	0.0500443	-0.0266721	0.594106	0.999878
Parabacteroides_B_862066 johnsonii	IL_3	TRUE	0.046029	-0.0372241	0.418765	0.999878
Parabacteroides_B_862066 sp002159645	IL_3	TRUE	0.0479814	-0.110048	0.0219054	0.999878
Paraprevotella sp003477995	IL_3	TRUE	0.035469	-0.0226156	0.523786	0.999878
Paraprevotella xylaniphila	IL_3	FALSE	0.0453936	-0.0686412	0.130636	0.999878
Parasutterella excrementihominis	IL_3	TRUE	0.0759276	0.0269375	0.722787	0.999878
Parasutterella gallistercoris	IL_3	TRUE	0.0619414	0.0395968	0.522716	0.999878
PeH17 sp000435055	IL_3	TRUE	0.0660168	0.0721399	0.274616	0.999878
PeH17 sp900542285	IL_3	TRUE	0.0333966	0.0040179	0.904249	0.999878
Phascolarctobacterium_A faecium	IL_3	TRUE	0.0857483	-0.108264	0.206895	0.999878
Phascolarctobacterium_A succinatutens	IL_3	TRUE	0.0576696	0.0506784	0.379617	0.999878
Phocaeicola_A_858004 coprocola	IL_3	TRUE	0.0424879	-0.0981737	0.0209405	0.999878
Phocaeicola_A_858004 coprophilus	IL_3	FALSE	0.0415263	-0.0679116	0.102103	0.999878
Phocaeicola_A_858004 plebeius	IL_3	TRUE	0.045915	-0.0432559	0.346246	0.999878
Phocaeicola_A_858004 salanitronis	IL_3	TRUE	0.0525751	-0.0324115	0.537638	0.999878
Phocaeicola_A_858004 sp900066445	IL_3	TRUE	0.0397778	-0.0346745	0.383459	0.999878
Phocaeicola_A_858004 sp900291465	IL_3	TRUE	0.0420146	-0.0407078	0.332698	0.999878
Phocaeicola_A_858004 vulgatus	IL_3	TRUE	0.0522637	-0.00795988	0.878962	0.999878
Prevotella copri	IL_3	TRUE	0.0878496	0.0436495	0.619331	0.999878
Prevotella lascolaii	IL_3	TRUE	0.0393328	-0.0433443	0.270581	0.999878
Prevotella pectinovora	IL_3	TRUE	0.0512324	-0.0545652	0.286965	0.999878
Prevotella rara	IL_3	TRUE	0.0523224	-0.00602729	0.9083	0.999878
Prevotella sp002251295	IL_3	TRUE	0.0681592	-0.0401205	0.556169	0.999878
Prevotella sp002251365	IL_3	FALSE	0.0557936	-0.0360418	0.518355	0.999878
Prevotella sp003447235	IL_3	TRUE	0.0799875	0.0421413	0.598352	0.999878
Prevotella stercorea	IL_3	TRUE	0.0448698	-0.0350267	0.4351	0.999878
Pseudobutyricicoccus sp003477405	IL_3	TRUE	0.0296155	0.0274262	0.354504	0.999878
Pseudoflavonifractor capillosus	IL_3	TRUE	0.028551	0.011015	0.69968	0.999878
Pseudoruminococcus_A massiliensis	IL_3	TRUE	0.0413444	0.00946229	0.818994	0.999878
Roseburia hominis	IL_3	TRUE	0.0306372	-0.00994431	0.745526	0.999878
Roseburia intestinalis	IL_3	TRUE	0.0426905	0.00587092	0.890629	0.999878
Roseburia inulinivorans	IL_3	FALSE	0.0379967	0.0615505	0.105391	0.999878
RUG115 sp900066395	IL_3	TRUE	0.0506306	-0.0405441	0.423339	0.999878
Ruminiclostridium_E siraeum	IL_3	TRUE	0.0450512	0.0175155	0.697466	0.999878
Ruminococcus_B gnavus	IL_3	TRUE	0.0587561	-0.0225854	0.700723	0.999878
Ruminococcus_C_58660 callidus	IL_3	TRUE	0.0475638	-0.0274559	0.563831	0.999878
Ruminococcus_C_58660 sp000433635	IL_3	TRUE	0.0306683	-0.000524015	0.986369	0.999878
Ruminococcus_D bicirculans	IL_3	TRUE	0.0627597	0.00729174	0.907516	0.999878
Ruminococcus_E bromii_B	IL_3	TRUE	0.0659146	-0.0423561	0.520554	0.999878
Ruminococcus_E sp003438075	IL_3	TRUE	0.0480049	0.0593151	0.21673	0.999878
Ruminococcus_F champanellensis	IL_3	TRUE	0.0443704	-0.000706647	0.987295	0.999878
Ruthenibacterium lactatiformans	IL_3	TRUE	0.0393291	0.000561271	0.988615	0.999878
Scatocola faecipullorum	IL_3	FALSE	0.083387	-0.0299177	0.719804	0.999878
Schaedlerella glycyrrhizinilytica_A	IL_3	TRUE	0.032894	-0.0204401	0.534402	0.999878
Schaedlerella sp900066545	IL_3	TRUE	0.0296218	-0.00559279	0.850261	0.999878
Sellimonas intestinalis	IL_3	TRUE	0.0526453	-0.0303088	0.564862	0.999878
Senegalimassilia faecalis	IL_3	TRUE	0.0570436	-0.0370664	0.515894	0.999878
SFEL01 sp004557245	IL_3	TRUE	0.04737	0.0338432	0.475025	0.999878
SFGY01 sp004556455	IL_3	TRUE	0.0290429	0.0125754	0.66506	0.999878
SFMI01 sp004556155	IL_3	FALSE	0.0727634	0.0952082	0.190856	0.999878
SFTJ01 sp004563195	IL_3	TRUE	0.0479915	0.00281758	0.953188	0.999878
Shigella boydii	IL_3	TRUE	0.0807172	0.00174717	0.982733	0.999878
Shigella sonnei	IL_3	TRUE	0.0823127	0.00485881	0.952935	0.999878
Slackia_A isoflavoniconvertens	IL_3	TRUE	0.0578964	0.00573137	0.921152	0.999878
Solibaculum mannosilyticum	IL_3	TRUE	0.0257467	-0.00059257	0.98164	0.999878
Streptococcus salivarius_347002	IL_3	TRUE	0.0516294	0.0592419	0.251319	0.999878
Streptococcus thermophilus	IL_3	TRUE	0.0586497	0.0522875	0.372746	0.999878
Sutterella wadsworthensis_A_565807	IL_3	TRUE	0.0905159	-0.0433174	0.632299	0.999878
Sutterella wadsworthensis_A_565869	IL_3	TRUE	0.0891741	-0.00788176	0.929578	0.999878
Tidjanibacter inops_A	IL_3	TRUE	0.0828632	0.0151427	0.855016	0.999878
UBA1394 sp900066845	IL_3	TRUE	0.0497144	-0.012226	0.805763	0.999878
UBA1417 sp003531055	IL_3	TRUE	0.0547163	0.01502	0.78372	0.999878
UBA3402 sp003478355	IL_3	TRUE	0.0268811	0.0115832	0.666577	0.999878
UBA738 sp004557735	IL_3	TRUE	0.0586642	0.0425521	0.468314	0.999878
UMGS1375 sp900066615	IL_3	TRUE	0.0356467	-0.00657752	0.853622	0.999878
Ventrimonas sp003481825	IL_3	TRUE	0.0272974	0.0149009	0.585207	0.999878
Victivallis lenta	IL_3	TRUE	0.0736668	0.00109265	0.988167	0.999878
VUNA01 sp002299625	IL_3	TRUE	0.0461214	0.0322755	0.484126	0.999878
51-20 sp001917175	IL_12_P40	TRUE	0.0326932	0.0354881	0.277933	0.999878
Acetatifactor sp900066565	IL_12_P40	TRUE	0.0232759	0.0134951	0.562113	0.999878
Acidaminococcus intestini	IL_12_P40	TRUE	0.0320295	0.0147384	0.645452	0.999878
Adlercreutzia equolifaciens	IL_12_P40	TRUE	0.0355364	0.0541953	0.127385	0.999878
AF33-28 sp003477885	IL_12_P40	TRUE	0.0153148	0.00170632	0.911296	0.999878
Agathobacter faecis	IL_12_P40	TRUE	0.0266787	0.0186137	0.485434	0.999878
Agathobacter rectalis	IL_12_P40	TRUE	0.0284058	-0.007177	0.800554	0.999878
Agathobaculum butyriciproducens	IL_12_P40	TRUE	0.0186727	0.0081777	0.661463	0.999878
Akkermansia muciniphila_D_776786	IL_12_P40	TRUE	0.0514554	0.0135318	0.792589	0.999878
Alistipes_A_871400 communis	IL_12_P40	TRUE	0.0292366	-0.0199099	0.495945	0.999878
Alistipes_A_871400 excrementavium	IL_12_P40	TRUE	0.0220187	0.0219378	0.319197	0.999878
Alistipes_A_871400 finegoldii	IL_12_P40	TRUE	0.0275447	0.0117462	0.669826	0.999878
Alistipes_A_871400 putredinis	IL_12_P40	TRUE	0.0319697	-0.0038821	0.903361	0.999878
Alistipes_A_871400 senegalensis	IL_12_P40	TRUE	0.0225363	0.00171647	0.939295	0.999878
Alistipes_A_871400 shahii	IL_12_P40	TRUE	0.0263175	0.00570689	0.828346	0.999878
Alistipes_A_871400 sp002362235	IL_12_P40	TRUE	0.0284692	0.0109378	0.700867	0.999878
Alistipes_A_871400 timonensis	IL_12_P40	TRUE	0.0237751	0.012586	0.596595	0.999878
Alistipes_A_871404 ihumii	IL_12_P40	TRUE	0.036792	0.0393443	0.285016	0.999878
Alistipes_A_871404 indistinctus	IL_12_P40	TRUE	0.0401958	0.0467292	0.245145	0.999878
Allobacillus sp007559425	IL_12_P40	TRUE	0.0292856	-0.00980825	0.737719	0.999878
Alloprevotella timonensis	IL_12_P40	TRUE	0.0260843	-0.00366185	0.888368	0.999878
AM51-8 sp003478275	IL_12_P40	TRUE	0.016065	-0.000431406	0.978579	0.999878
An92 sp900199495	IL_12_P40	TRUE	0.0185419	-0.00134643	0.942118	0.999878
Anaerobutyricum hallii	IL_12_P40	TRUE	0.0194617	-0.0027958	0.885784	0.999878
Anaerostipes hadrus	IL_12_P40	TRUE	0.0242868	-0.00455154	0.851357	0.999878
Anaerotignum lactatifermentans	IL_12_P40	TRUE	0.0214656	0.00837114	0.696588	0.999878
Anaerotruncus colihominis	IL_12_P40	TRUE	0.0177691	0.00393786	0.824635	0.999878
Angelakisella massiliensis	IL_12_P40	TRUE	0.0150676	-0.000687286	0.963622	0.999878
Bacteroides_F pectinophilus	IL_12_P40	TRUE	0.0164169	0.0113802	0.488255	0.999878
Bacteroides_H cellulosilyticus	IL_12_P40	TRUE	0.0351708	-0.0205499	0.559083	0.999878
Bacteroides_H faecichinchillae	IL_12_P40	TRUE	0.0210294	0.00687384	0.743798	0.999878
Bacteroides_H fluxus	IL_12_P40	TRUE	0.022859	-0.000746803	0.973941	0.999878
Bacteroides_H fragilis	IL_12_P40	TRUE	0.0293768	0.0289254	0.324906	0.999878
Bacteroides_H massiliensis	IL_12_P40	TRUE	0.0220138	0.00121885	0.95585	0.999878
Bacteroides_H ndongoniae	IL_12_P40	TRUE	0.022217	-0.00723311	0.744781	0.999878
Bacteroides_H oleiciplenus	IL_12_P40	TRUE	0.0239174	0.00523051	0.82691	0.999878
Bacteroides_H salyersiae	IL_12_P40	TRUE	0.0242362	-0.00995418	0.681319	0.999878
Bacteroides_H stercoris	IL_12_P40	TRUE	0.0284297	-0.0182289	0.52146	0.999878
Bacteroides_H thetaiotaomicron	IL_12_P40	TRUE	0.0244277	0.0118049	0.628958	0.999878
Bacteroides_H uniformis	IL_12_P40	TRUE	0.0294306	-0.00893057	0.761578	0.999878
Bacteroides_H xylanisolvens	IL_12_P40	TRUE	0.0292384	0.0286446	0.32734	0.999878
Bariatricus comes	IL_12_P40	TRUE	0.0177885	-0.0142001	0.424794	0.999878
Barnesiella intestinihominis	IL_12_P40	TRUE	0.0304928	-0.0457196	0.133917	0.999878
Barnesiella viscericola	IL_12_P40	TRUE	0.0188084	-0.00185652	0.92138	0.999878
Bifidobacterium adolescentis	IL_12_P40	TRUE	0.0425601	-0.00574755	0.892588	0.999878
Bifidobacterium angulatum	IL_12_P40	TRUE	0.0311546	-0.000709446	0.981834	0.999878
Bifidobacterium bifidum	IL_12_P40	TRUE	0.0368927	0.0209793	0.569645	0.999878
Bifidobacterium breve	IL_12_P40	TRUE	0.0298531	0.0190855	0.522683	0.999878
Bifidobacterium dentium	IL_12_P40	TRUE	0.0291979	-0.00790291	0.786673	0.999878
Bifidobacterium longum	IL_12_P40	TRUE	0.0339109	0.0115301	0.733878	0.999878
Bilophila wadsworthia	IL_12_P40	TRUE	0.0457988	0.0246194	0.590938	0.999878
Blautia_A_141780 hansenii	IL_12_P40	TRUE	0.0170776	-0.00027013	0.987381	0.999878
Blautia_A_141781 massiliensis	IL_12_P40	TRUE	0.0179007	0.00779992	0.663072	0.999878
Blautia_A_141781 obeum	IL_12_P40	TRUE	0.0173287	-0.00799417	0.644609	0.999878
Blautia_A_141781 sp900066505	IL_12_P40	TRUE	0.0144471	0.00846818	0.557831	0.999878
Blautia_A_141781 wexlerae	IL_12_P40	TRUE	0.0217798	-0.0142166	0.513986	0.999878
Borkfalkia ceftriaxoniphila	IL_12_P40	TRUE	0.0348316	0.0233959	0.501863	0.999878
Butyribacter intestini	IL_12_P40	TRUE	0.0190195	0.0150807	0.427912	0.999878
Butyribacter sp003529475	IL_12_P40	TRUE	0.0206744	0.0248372	0.229738	0.999878
Butyricimonas faecihominis	IL_12_P40	TRUE	0.0347709	0.026685	0.442893	0.999878
Butyrivibrio_A_180067 crossotus	IL_12_P40	TRUE	0.0265198	0.0281089	0.289291	0.999878
CABJAA01 sp003150885	IL_12_P40	TRUE	0.0281873	0.00735349	0.794209	0.999878
CAG-127 sp900319515	IL_12_P40	TRUE	0.0330506	0.00946868	0.774528	0.999878
CAG-177 sp003538135	IL_12_P40	TRUE	0.0384823	-0.0309419	0.421449	0.999878
CAG-194 sp000432915	IL_12_P40	TRUE	0.0252115	-0.0279313	0.26803	0.999878
CAG-196 sp002102975	IL_12_P40	TRUE	0.0408724	0.0169526	0.67838	0.999878
CAG-217 sp000436335	IL_12_P40	TRUE	0.0405388	0.00748842	0.853463	0.999878
CAG-238 sp900542245	IL_12_P40	TRUE	0.0186589	-0.0135797	0.466819	0.999878
CAG-269 sp000431335	IL_12_P40	TRUE	0.0389348	-0.00369845	0.924331	0.999878
CAG-273 sp003507395	IL_12_P40	TRUE	0.0378225	-0.0249481	0.50958	0.999878
CAG-274 sp900545305	IL_12_P40	TRUE	0.0442373	0.0244866	0.579976	0.999878
CAG-302 sp000431795	IL_12_P40	TRUE	0.0445308	0.00664426	0.881406	0.999878
CAG-307 sp001916215	IL_12_P40	TRUE	0.0324068	0.0448086	0.167073	0.999878
CAG-313 sp000433035	IL_12_P40	TRUE	0.0452225	-0.0130098	0.77362	0.999878
CAG-313 sp003539625	IL_12_P40	TRUE	0.0377874	0.0567937	0.133025	0.999878
CAG-317 sp000433215	IL_12_P40	TRUE	0.0151769	-1.14026e-05	0.999401	0.999878
CAG-345 sp000433315	IL_12_P40	TRUE	0.0371974	0.055846	0.133497	0.999878
CAG-349 sp003539515	IL_12_P40	TRUE	0.0420892	0.0186825	0.657173	0.999878
CAG-353 sp900066885	IL_12_P40	TRUE	0.0273265	-0.0124998	0.64741	0.999878
CAG-45 sp000438375	IL_12_P40	TRUE	0.016129	0.00304968	0.850046	0.999878
CAG-533 sp000434495	IL_12_P40	TRUE	0.0311762	0.0186287	0.550223	0.999878
CAG-603 sp900066105	IL_12_P40	TRUE	0.0160131	0.00191386	0.904875	0.999878
CAG-628 sp003524085	IL_12_P40	TRUE	0.0393854	0.0174944	0.656967	0.999878
CAG-83 sp000431575	IL_12_P40	TRUE	0.025351	0.00967157	0.702863	0.999878
CAG-83 sp900545585	IL_12_P40	TRUE	0.0283055	-0.0113052	0.689637	0.999878
CAG-873 sp001701165	IL_12_P40	TRUE	0.0423472	-0.0340801	0.421042	0.999878
CAG-914 sp000437895	IL_12_P40	TRUE	0.0349897	0.0112194	0.748514	0.999878
CAG-95 sp900066375	IL_12_P40	TRUE	0.0155847	0.00576541	0.71146	0.999878
Catenibacterium mitsuokai	IL_12_P40	TRUE	0.0363491	0.0169689	0.640666	0.999878
Catenibacterium sp000437715	IL_12_P40	TRUE	0.0419231	0.0106236	0.799979	0.999878
Clostridium_A leptum	IL_12_P40	TRUE	0.0190179	0.0085572	0.652786	0.999878
Clostridium_AQ innocuum	IL_12_P40	TRUE	0.017376	-0.0144422	0.405969	0.999878
Clostridium_Q_134516 symbiosum	IL_12_P40	TRUE	0.0169465	0.00472144	0.78057	0.999878
Clostridium_Q_135853 saccharolyticum_A	IL_12_P40	TRUE	0.0154328	-0.00579612	0.707269	0.999878
Collinsella aerofaciens_E	IL_12_P40	TRUE	0.033899	-0.015109	0.655852	0.999878
Collinsella aerofaciens_F	IL_12_P40	TRUE	0.0333217	-0.012873	0.699292	0.999878
Collinsella sp000434535	IL_12_P40	TRUE	0.0360535	-0.0253472	0.4821	0.999878
Coprobacillus cateniformis	IL_12_P40	TRUE	0.0187783	-0.0162199	0.387813	0.999878
Coprobacter fastidiosus	IL_12_P40	TRUE	0.0205137	0.00769028	0.707781	0.999878
Coprobacter secundus	IL_12_P40	TRUE	0.0223136	0.0141589	0.525789	0.999878
Coprococcus_A_121497 eutactus	IL_12_P40	TRUE	0.0215694	-0.00501027	0.816336	0.999878
Coprococcus_A_121497 sp000154245	IL_12_P40	TRUE	0.0213196	-0.00482169	0.821095	0.999878
Coprococcus_A_187866 catus	IL_12_P40	TRUE	0.0156025	-0.000715349	0.963435	0.999878
Copromonas sp000435795	IL_12_P40	TRUE	0.0175243	-0.0052491	0.76456	0.999878
Copromonas sp900066535	IL_12_P40	TRUE	0.0165533	0.0086431	0.601624	0.999878
Cryptobacteroides sp000435075	IL_12_P40	TRUE	0.0374231	0.0365197	0.329239	0.999878
Cryptobacteroides sp900544195	IL_12_P40	TRUE	0.0476475	0.0480793	0.313055	0.999878
Desulfovibrio_R_446353 piger_A	IL_12_P40	TRUE	0.0388221	0.0542007	0.162899	0.999878
Dialister invisus	IL_12_P40	TRUE	0.0547713	0.0340726	0.533947	0.999878
Dialister sp900543165	IL_12_P40	TRUE	0.0281147	-0.0221049	0.431812	0.999878
Dialister succinatiphilus	IL_12_P40	TRUE	0.0381058	-0.0171005	0.653647	0.999878
Dorea_A formicigenerans	IL_12_P40	TRUE	0.0151358	-0.0106395	0.482169	0.999878
Dorea_A longicatena	IL_12_P40	TRUE	0.0199237	0.000332535	0.986685	0.999878
Duodenibacillus intestinigallinarum	IL_12_P40	TRUE	0.033096	-0.0173595	0.599981	0.999878
Duodenibacillus massiliensis	IL_12_P40	TRUE	0.0408931	0.0212158	0.603946	0.999878
Duodenibacillus sp900542805	IL_12_P40	TRUE	0.0370588	0.0386524	0.297205	0.999878
Dysosmobacter welbionis	IL_12_P40	TRUE	0.0227109	0.0145234	0.522566	0.999878
Eggerthella lenta	IL_12_P40	TRUE	0.0346251	-0.00597923	0.862915	0.999878
Eisenbergiella porci	IL_12_P40	TRUE	0.0260152	-0.0196464	0.450214	0.999878
Eisenbergiella tayi	IL_12_P40	TRUE	0.0273026	-0.00960317	0.725072	0.999878
Ellagibacter isourolithinifaciens	IL_12_P40	TRUE	0.0435113	0.0139485	0.748569	0.999878
Emergencia timonensis	IL_12_P40	TRUE	0.016214	0.000120075	0.994092	0.999878
Enterocloster asparagiformis	IL_12_P40	TRUE	0.0202034	0.00489414	0.808613	0.999878
Enterocloster bolteae	IL_12_P40	TRUE	0.0184854	-0.000383815	0.983436	0.999878
Enterocloster citroniae	IL_12_P40	TRUE	0.0183343	-0.00136138	0.940815	0.999878
Enterocloster clostridioformis	IL_12_P40	TRUE	0.0192232	0.00400005	0.835181	0.999878
Enterocloster sp000155435	IL_12_P40	TRUE	0.019021	-0.0158264	0.405468	0.999878
Enterocloster sp000431375	IL_12_P40	TRUE	0.0217149	-0.00282266	0.896588	0.999878
ER4 sp000765235	IL_12_P40	TRUE	0.0236992	-0.010269	0.664834	0.999878
ER4 sp900317525	IL_12_P40	TRUE	0.029216	-0.00892153	0.760116	0.999878
Escherichia albertii	IL_12_P40	TRUE	0.0451003	-0.0487271	0.280074	0.999878
Escherichia coli	IL_12_P40	TRUE	0.0453511	-0.0550584	0.224858	0.999878
Escherichia marmotae	IL_12_P40	TRUE	0.0436753	-0.058097	0.183592	0.999878
Escherichia ruysiae	IL_12_P40	TRUE	0.0456677	-0.0553803	0.225381	0.999878
Eubacterium_F sp003491505	IL_12_P40	TRUE	0.0280554	0.0159341	0.570124	0.999878
Eubacterium_G sp000434315	IL_12_P40	TRUE	0.0174423	0.00539608	0.75707	0.999878
Eubacterium_G sp000435815	IL_12_P40	TRUE	0.0238467	0.017306	0.468083	0.999878
Eubacterium_G ventriosum	IL_12_P40	TRUE	0.0232609	-0.00992629	0.66961	0.999878
Eubacterium_I ramulus	IL_12_P40	TRUE	0.0179923	0.00656991	0.715032	0.999878
Eubacterium_R sp000436835	IL_12_P40	TRUE	0.0375665	0.00831292	0.82489	0.999878
Evtepia gabavorous	IL_12_P40	TRUE	0.0206091	-0.0197635	0.337676	0.999878
Evtepia sp004556345	IL_12_P40	TRUE	0.0244596	0.00942209	0.700117	0.999878
Faecalibacillus intestinalis	IL_12_P40	TRUE	0.028808	-0.00198929	0.944953	0.999878
Faecalibacterium prausnitzii_C_71351	IL_12_P40	TRUE	0.0198548	0.00120352	0.95167	0.999878
Faecalibacterium sp002160895	IL_12_P40	TRUE	0.0154713	0.00348938	0.821579	0.999878
Faecalimonas phoceensis	IL_12_P40	TRUE	0.0212957	0.00265032	0.900967	0.999878
Faecalitalea cylindroides	IL_12_P40	TRUE	0.0156896	-0.00286032	0.855358	0.999878
Faecenecus gallistercoris	IL_12_P40	TRUE	0.0312879	0.0585005	0.0617345	0.999878
Faecousia sp000434635	IL_12_P40	TRUE	0.026253	0.000650476	0.980235	0.999878
Fimenecus sp000432435	IL_12_P40	TRUE	0.0362665	-0.0156072	0.666982	0.999878
Fimivivens sp900113995	IL_12_P40	TRUE	0.022048	0.0011064	0.959982	0.999878
Flavonifractor plautii	IL_12_P40	TRUE	0.031558	0.00378912	0.904439	0.999878
Fournierella massiliensis	IL_12_P40	TRUE	0.0154218	0.00145339	0.924925	0.999878
Fusicatenibacter saccharivorans	IL_12_P40	TRUE	0.0185845	0.00135946	0.941693	0.999878
Gabonibacter massiliensis	IL_12_P40	TRUE	0.0260901	0.000463422	0.98583	0.999878
Gemmiger_A_73129 formicilis_72474	IL_12_P40	TRUE	0.0249585	0.001786	0.942959	0.999878
Gemmiger_A_73129 qucibialis	IL_12_P40	TRUE	0.0238399	-0.000214095	0.992835	0.999878
Gemmiger_A_73129 variabilis	IL_12_P40	TRUE	0.0146857	-0.00249692	0.865006	0.999878
Haemophilus_D_735815 parainfluenzae_K_735055	IL_12_P40	TRUE	0.0344027	0.0370508	0.281626	0.999878
Holdemanella biformis	IL_12_P40	TRUE	0.0258839	-0.0220258	0.394886	0.999878
Holdemania sp900120005	IL_12_P40	TRUE	0.0195651	-0.0151311	0.43938	0.999878
Hungatella_A_128155 effluvii	IL_12_P40	TRUE	0.0192504	-0.0014144	0.941435	0.999878
Intestinibacter bartlettii	IL_12_P40	TRUE	0.033657	0.020427	0.543967	0.999878
Intestinimonas butyriciproducens	IL_12_P40	TRUE	0.0180074	-0.00326371	0.856193	0.999878
Intestinimonas massiliensis	IL_12_P40	TRUE	0.0174908	0.0107031	0.540648	0.999878
Lachnoclostridium_A_130679 sp002160755	IL_12_P40	TRUE	0.0207955	0.00615955	0.767107	0.999878
Lachnoclostridium_B sp900066555	IL_12_P40	TRUE	0.0153022	-0.00556636	0.716069	0.999878
Lachnospira eligens	IL_12_P40	TRUE	0.0263073	0.00483914	0.854072	0.999878
Lachnospira sp000436535	IL_12_P40	TRUE	0.0183226	-0.00678872	0.711036	0.999878
Lachnospira sp000437735	IL_12_P40	TRUE	0.0243905	-0.00179449	0.941356	0.999878
Lawsonibacter asaccharolyticus	IL_12_P40	TRUE	0.0224679	-0.00232087	0.917736	0.999878
Lawsonibacter sp000177015	IL_12_P40	FALSE	0.0139436	0.0116453	0.403705	0.999878
Lawsonibacter sp014287875	IL_12_P40	TRUE	0.0147649	0.00100906	0.945519	0.999878
Ligilactobacillus ruminis	IL_12_P40	TRUE	0.0300954	0.0132432	0.659949	0.999878
Limiplasma merdipullorum	IL_12_P40	TRUE	0.02464	-0.0132989	0.589435	0.999878
Limisoma sp900541935	IL_12_P40	TRUE	0.0257763	0.00356506	0.89001	0.999878
Limisoma sp900548875	IL_12_P40	TRUE	0.0186094	0.000218649	0.990627	0.999878
Limivivens sp900066135	IL_12_P40	TRUE	0.0145448	-0.00388565	0.789377	0.999878
Longicatena caecimuris	IL_12_P40	TRUE	0.0159312	-0.00664018	0.676861	0.999878
Marseille-P3106 sp900169975	IL_12_P40	TRUE	0.017042	0.00125992	0.941072	0.999878
Marvinbryantia sp900066075	IL_12_P40	TRUE	0.015079	-0.0113153	0.453089	0.999878
Massilioclostridium coli	IL_12_P40	TRUE	0.0156365	-0.0116982	0.454456	0.999878
Mediterraneibacter_A_155507 faecis	IL_12_P40	TRUE	0.0182557	-0.00605011	0.740365	0.999878
Mediterraneibacter_A_155507 lactaris	IL_12_P40	TRUE	0.0257262	0.00867574	0.735971	0.999878
Mediterraneibacter_A_155507 torques	IL_12_P40	TRUE	0.0267304	-0.00154186	0.954007	0.999878
Mediterraneibacter_A_155590 butyricigenes	IL_12_P40	TRUE	0.0151266	-0.00705689	0.640887	0.999878
Megasphaera_A_38685 elsdenii	IL_12_P40	TRUE	0.0386635	-0.00015129	0.996879	0.999878
Merdousia gallistercoris	IL_12_P40	TRUE	0.0355272	0.0323075	0.363284	0.999878
Mesosutterella massiliensis	IL_12_P40	TRUE	0.039327	0.00387652	0.921488	0.999878
Muricomes contortus_B	IL_12_P40	TRUE	0.016475	0.00389354	0.813197	0.999878
MWCK01 sp002070005	IL_12_P40	TRUE	0.043669	-0.031992	0.463896	0.999878
Negativibacillus massiliensis	IL_12_P40	TRUE	0.0161687	0.00379138	0.814627	0.999878
Neobittarella massiliensis	IL_12_P40	TRUE	0.0196096	-0.00875918	0.655149	0.999878
NSJ-61 sp003433845	IL_12_P40	TRUE	0.0141841	-0.00131211	0.926304	0.999878
Odoribacter massiliensis	IL_12_P40	TRUE	0.0214681	-0.00632373	0.768354	0.999878
Odoribacter splanchnicus	IL_12_P40	TRUE	0.0229754	0.0169226	0.461469	0.999878
Oliverpabstia intestinalis	IL_12_P40	TRUE	0.0178599	-0.00290433	0.870834	0.999878
Onthocola_B sp000437355	IL_12_P40	TRUE	0.0400565	0.0289083	0.470567	0.999878
Parabacteroides_B_862066 distasonis	IL_12_P40	TRUE	0.0311778	0.0264652	0.396053	0.999878
Parabacteroides_B_862066 goldsteinii	IL_12_P40	TRUE	0.0284995	-0.000646013	0.981917	0.999878
Parabacteroides_B_862066 johnsonii	IL_12_P40	TRUE	0.0238632	0.0148774	0.533053	0.999878
Parabacteroides_B_862066 sp002159645	IL_12_P40	TRUE	0.0244554	-0.017952	0.462979	0.999878
Paraprevotella sp003477995	IL_12_P40	TRUE	0.0207649	0.000924241	0.964502	0.999878
Paraprevotella xylaniphila	IL_12_P40	TRUE	0.0275095	-0.0122462	0.656244	0.999878
Parasutterella excrementihominis	IL_12_P40	TRUE	0.0430584	0.0471077	0.274051	0.999878
Parasutterella gallistercoris	IL_12_P40	TRUE	0.034534	0.037793	0.273907	0.999878
PeH17 sp000435055	IL_12_P40	TRUE	0.0382658	-0.0176201	0.645226	0.999878
PeH17 sp900542285	IL_12_P40	TRUE	0.0179216	-0.00333566	0.852363	0.999878
Phascolarctobacterium_A faecium	IL_12_P40	TRUE	0.046241	0.00874671	0.849991	0.999878
Phascolarctobacterium_A succinatutens	IL_12_P40	TRUE	0.0340685	0.00173221	0.959454	0.999878
Phocaeicola_A_858004 coprocola	IL_12_P40	TRUE	0.0266345	-0.0140495	0.597902	0.999878
Phocaeicola_A_858004 coprophilus	IL_12_P40	TRUE	0.0225675	-0.00701025	0.756106	0.999878
Phocaeicola_A_858004 plebeius	IL_12_P40	TRUE	0.0262373	-0.00366352	0.888964	0.999878
Phocaeicola_A_858004 salanitronis	IL_12_P40	TRUE	0.0243541	0.00771057	0.751574	0.999878
Phocaeicola_A_858004 sp900066445	IL_12_P40	TRUE	0.0263385	0.00248579	0.924817	0.999878
Phocaeicola_A_858004 sp900291465	IL_12_P40	TRUE	0.0231604	-0.00521625	0.821826	0.999878
Phocaeicola_A_858004 vulgatus	IL_12_P40	TRUE	0.0295027	0.0146437	0.619693	0.999878
Prevotella copri	IL_12_P40	TRUE	0.0514817	0.0170672	0.740282	0.999878
Prevotella lascolaii	IL_12_P40	TRUE	0.0226339	-0.00454127	0.840997	0.999878
Prevotella pectinovora	IL_12_P40	TRUE	0.034732	0.0141514	0.68372	0.999878
Prevotella rara	IL_12_P40	TRUE	0.0264965	0.0108043	0.683484	0.999878
Prevotella sp002251295	IL_12_P40	TRUE	0.0399592	-0.0128462	0.747875	0.999878
Prevotella sp002251365	IL_12_P40	FALSE	0.0308145	-0.0293116	0.34159	0.999878
Prevotella sp003447235	IL_12_P40	TRUE	0.0446846	0.0175437	0.694644	0.999878
Prevotella stercorea	IL_12_P40	TRUE	0.0257972	-0.000395281	0.987776	0.999878
Pseudobutyricicoccus sp003477405	IL_12_P40	TRUE	0.016117	-0.00161807	0.920039	0.999878
Pseudoflavonifractor capillosus	IL_12_P40	TRUE	0.0165089	-0.000273232	0.986797	0.999878
Pseudoruminococcus_A massiliensis	IL_12_P40	TRUE	0.0221144	-0.00971128	0.660602	0.999878
Roseburia hominis	IL_12_P40	TRUE	0.0173076	0.0019685	0.909456	0.999878
Roseburia intestinalis	IL_12_P40	TRUE	0.0230298	0.00736742	0.749067	0.999878
Roseburia inulinivorans	IL_12_P40	TRUE	0.0227828	0.0141708	0.534007	0.999878
RUG115 sp900066395	IL_12_P40	TRUE	0.0259453	-0.00694046	0.789105	0.999878
Ruminiclostridium_E siraeum	IL_12_P40	TRUE	0.0249833	0.01195	0.632469	0.999878
Ruminococcus_B gnavus	IL_12_P40	TRUE	0.0283616	0.0114135	0.687406	0.999878
Ruminococcus_C_58660 callidus	IL_12_P40	TRUE	0.0232314	-0.0270554	0.2443	0.999878
Ruminococcus_C_58660 sp000433635	IL_12_P40	TRUE	0.0159947	0.0102693	0.520908	0.999878
Ruminococcus_D bicirculans	IL_12_P40	TRUE	0.035212	-0.00640741	0.855625	0.999878
Ruminococcus_E bromii_B	IL_12_P40	TRUE	0.0344238	0.011571	0.736799	0.999878
Ruminococcus_E sp003438075	IL_12_P40	TRUE	0.0272283	-0.00384654	0.887669	0.999878
Ruminococcus_F champanellensis	IL_12_P40	TRUE	0.0257293	-0.0185766	0.470367	0.999878
Ruthenibacterium lactatiformans	IL_12_P40	TRUE	0.0234595	-0.018073	0.441147	0.999878
Scatocola faecipullorum	IL_12_P40	TRUE	0.0440916	0.0491049	0.265566	0.999878
Schaedlerella glycyrrhizinilytica_A	IL_12_P40	TRUE	0.0162521	-0.00687296	0.672409	0.999878
Schaedlerella sp900066545	IL_12_P40	TRUE	0.0165144	-0.0077055	0.640836	0.999878
Sellimonas intestinalis	IL_12_P40	TRUE	0.0287017	-0.0138812	0.628691	0.999878
Senegalimassilia faecalis	IL_12_P40	TRUE	0.033611	-0.0204425	0.54311	0.999878
SFEL01 sp004557245	IL_12_P40	TRUE	0.028376	-0.0243534	0.390849	0.999878
SFGY01 sp004556455	IL_12_P40	TRUE	0.0168239	-0.00343064	0.838438	0.999878
SFMI01 sp004556155	IL_12_P40	TRUE	0.04272	0.0236826	0.579385	0.999878
SFTJ01 sp004563195	IL_12_P40	TRUE	0.0259423	0.00345869	0.89395	0.999878
Shigella boydii	IL_12_P40	TRUE	0.0446672	-0.0457181	0.306172	0.999878
Shigella sonnei	IL_12_P40	TRUE	0.0448235	-0.0479398	0.284951	0.999878
Slackia_A isoflavoniconvertens	IL_12_P40	TRUE	0.0306989	0.0305441	0.319864	0.999878
Solibaculum mannosilyticum	IL_12_P40	TRUE	0.0145765	-0.00210052	0.885432	0.999878
Streptococcus salivarius_347002	IL_12_P40	TRUE	0.0302341	-0.0318904	0.291638	0.999878
Streptococcus thermophilus	IL_12_P40	FALSE	0.0346414	-0.0407873	0.239158	0.999878
Sutterella wadsworthensis_A_565807	IL_12_P40	TRUE	0.0457559	-0.00578709	0.899366	0.999878
Sutterella wadsworthensis_A_565869	IL_12_P40	TRUE	0.0480203	0.00650145	0.892316	0.999878
Tidjanibacter inops_A	IL_12_P40	TRUE	0.0453124	-0.0634959	0.161265	0.999878
UBA1394 sp900066845	IL_12_P40	TRUE	0.0301909	-0.0106004	0.725538	0.999878
UBA1417 sp003531055	IL_12_P40	FALSE	0.0260398	-0.0469268	0.0716574	0.999878
UBA3402 sp003478355	IL_12_P40	TRUE	0.0149104	-0.00620844	0.677168	0.999878
UBA738 sp004557735	IL_12_P40	TRUE	0.0334436	-0.0142667	0.669719	0.999878
UMGS1375 sp900066615	IL_12_P40	TRUE	0.0196566	0.00547975	0.780443	0.999878
Ventrimonas sp003481825	IL_12_P40	TRUE	0.0154207	0.00454954	0.767999	0.999878
Victivallis lenta	IL_12_P40	TRUE	0.0382161	0.058589	0.125395	0.999878
VUNA01 sp002299625	IL_12_P40	TRUE	0.0247557	-0.00027644	0.991091	0.999878
51-20 sp001917175	IL_16	TRUE	0.191333	-0.0318632	0.867767	0.999878
Acetatifactor sp900066565	IL_16	TRUE	0.126702	-0.0137636	0.913505	0.999878
Acidaminococcus intestini	IL_16	TRUE	0.158844	-0.0968023	0.542309	0.999878
Adlercreutzia equolifaciens	IL_16	TRUE	0.194737	-0.083941	0.666475	0.999878
AF33-28 sp003477885	IL_16	TRUE	0.0800196	0.0199381	0.803255	0.999878
Agathobacter faecis	IL_16	TRUE	0.151481	0.0990577	0.513223	0.999878
Agathobacter rectalis	IL_16	TRUE	0.149756	0.113206	0.449765	0.999878
Agathobaculum butyriciproducens	IL_16	TRUE	0.0998434	0.0163193	0.870179	0.999878
Akkermansia muciniphila_D_776786	IL_16	TRUE	0.244317	-0.0563302	0.817676	0.999878
Alistipes_A_871400 communis	IL_16	FALSE	0.183803	-0.170037	0.355007	0.999878
Alistipes_A_871400 excrementavium	IL_16	TRUE	0.139457	-0.0484584	0.728263	0.999878
Alistipes_A_871400 finegoldii	IL_16	TRUE	0.15176	-0.0201192	0.894543	0.999878
Alistipes_A_871400 putredinis	IL_16	TRUE	0.184193	-0.0863679	0.639185	0.999878
Alistipes_A_871400 senegalensis	IL_16	TRUE	0.147282	-0.0524242	0.721914	0.999878
Alistipes_A_871400 shahii	IL_16	TRUE	0.146429	-0.0717228	0.624314	0.999878
Alistipes_A_871400 sp002362235	IL_16	TRUE	0.160082	-0.0182022	0.909481	0.999878
Alistipes_A_871400 timonensis	IL_16	FALSE	0.153204	-0.0292891	0.848404	0.999878
Alistipes_A_871404 ihumii	IL_16	FALSE	0.209528	-0.194862	0.352466	0.999878
Alistipes_A_871404 indistinctus	IL_16	FALSE	0.205218	-0.140728	0.492945	0.999878
Allobacillus sp007559425	IL_16	TRUE	0.168793	-0.0743607	0.659586	0.999878
Alloprevotella timonensis	IL_16	TRUE	0.150758	-0.0642735	0.669902	0.999878
AM51-8 sp003478275	IL_16	TRUE	0.0847145	0.013532	0.873103	0.999878
An92 sp900199495	IL_16	TRUE	0.112603	-0.0172182	0.878481	0.999878
Anaerobutyricum hallii	IL_16	TRUE	0.112184	-0.0286429	0.798498	0.999878
Anaerostipes hadrus	IL_16	TRUE	0.139108	0.0241333	0.862285	0.999878
Anaerotignum lactatifermentans	IL_16	TRUE	0.114304	-0.0318501	0.780544	0.999878
Anaerotruncus colihominis	IL_16	TRUE	0.0963595	-0.00574155	0.952492	0.999878
Angelakisella massiliensis	IL_16	TRUE	0.0814618	-0.0142585	0.861069	0.999878
Bacteroides_F pectinophilus	IL_16	TRUE	0.090741	0.0269288	0.766672	0.999878
Bacteroides_H cellulosilyticus	IL_16	FALSE	0.208966	-0.156427	0.454187	0.999878
Bacteroides_H faecichinchillae	IL_16	TRUE	0.121118	-0.0232589	0.847732	0.999878
Bacteroides_H fluxus	IL_16	TRUE	0.129301	-0.05162	0.689765	0.999878
Bacteroides_H fragilis	IL_16	TRUE	0.176157	0.00765963	0.965321	0.999878
Bacteroides_H massiliensis	IL_16	TRUE	0.127975	-0.0722226	0.572573	0.999878
Bacteroides_H ndongoniae	IL_16	FALSE	0.139564	-0.148923	0.286055	0.999878
Bacteroides_H oleiciplenus	IL_16	TRUE	0.141529	-0.0624143	0.659253	0.999878
Bacteroides_H salyersiae	IL_16	TRUE	0.137043	-0.0285698	0.834878	0.999878
Bacteroides_H stercoris	IL_16	TRUE	0.150999	-0.0223287	0.882456	0.999878
Bacteroides_H thetaiotaomicron	IL_16	TRUE	0.138449	-0.0513077	0.710978	0.999878
Bacteroides_H uniformis	IL_16	TRUE	0.168367	-0.0191966	0.909235	0.999878
Bacteroides_H xylanisolvens	IL_16	TRUE	0.166017	-0.0050135	0.975911	0.999878
Bariatricus comes	IL_16	TRUE	0.0875333	0.0247696	0.777223	0.999878
Barnesiella intestinihominis	IL_16	TRUE	0.173695	-0.0730486	0.674118	0.999878
Barnesiella viscericola	IL_16	TRUE	0.115277	-0.0612852	0.595031	0.999878
Bifidobacterium adolescentis	IL_16	TRUE	0.204598	0.174529	0.393727	0.999878
Bifidobacterium angulatum	IL_16	FALSE	0.167003	0.206097	0.217302	0.999878
Bifidobacterium bifidum	IL_16	FALSE	0.199474	0.19763	0.321912	0.999878
Bifidobacterium breve	IL_16	FALSE	0.173061	0.189692	0.273153	0.999878
Bifidobacterium dentium	IL_16	FALSE	0.184311	0.291932	0.113359	0.999878
Bifidobacterium longum	IL_16	FALSE	0.18367	0.202356	0.270692	0.999878
Bilophila wadsworthia	IL_16	TRUE	0.250346	-0.090529	0.717673	0.999878
Blautia_A_141780 hansenii	IL_16	TRUE	0.0938001	0.0374866	0.689456	0.999878
Blautia_A_141781 massiliensis	IL_16	TRUE	0.0963861	-0.0471767	0.624565	0.999878
Blautia_A_141781 obeum	IL_16	TRUE	0.0865513	-0.00789896	0.927291	0.999878
Blautia_A_141781 sp900066505	IL_16	TRUE	0.0843411	0.00935142	0.911724	0.999878
Blautia_A_141781 wexlerae	IL_16	TRUE	0.114246	-0.0260565	0.81961	0.999878
Borkfalkia ceftriaxoniphila	IL_16	TRUE	0.175374	-0.116521	0.506505	0.999878
Butyribacter intestini	IL_16	TRUE	0.107376	0.057628	0.59153	0.999878
Butyribacter sp003529475	IL_16	TRUE	0.126093	0.0763829	0.544728	0.999878
Butyricimonas faecihominis	IL_16	TRUE	0.191029	-0.00962551	0.959818	0.999878
Butyrivibrio_A_180067 crossotus	IL_16	TRUE	0.174362	0.016926	0.922676	0.999878
CABJAA01 sp003150885	IL_16	TRUE	0.155435	-0.100945	0.516122	0.999878
CAG-127 sp900319515	IL_16	TRUE	0.197404	-0.0400314	0.839318	0.999878
CAG-177 sp003538135	IL_16	TRUE	0.210577	0.0701491	0.739069	0.999878
CAG-194 sp000432915	IL_16	TRUE	0.143458	-0.0704036	0.623643	0.999878
CAG-196 sp002102975	IL_16	FALSE	0.220696	-0.118432	0.591614	0.999878
CAG-217 sp000436335	IL_16	TRUE	0.22155	-0.0379884	0.863872	0.999878
CAG-238 sp900542245	IL_16	TRUE	0.104572	0.0198023	0.849823	0.999878
CAG-269 sp000431335	IL_16	TRUE	0.19445	0.0313176	0.872063	0.999878
CAG-273 sp003507395	IL_16	TRUE	0.191776	-0.0504405	0.792564	0.999878
CAG-274 sp900545305	IL_16	TRUE	0.235541	-0.205504	0.383075	0.999878
CAG-288 sp000437395	IL_16	TRUE	0.226437	0.0722196	0.749827	0.999878
CAG-302 sp000431795	IL_16	TRUE	0.242163	0.0373953	0.877292	0.999878
CAG-307 sp001916215	IL_16	TRUE	0.219744	-0.00520318	0.981114	0.999878
CAG-313 sp000433035	IL_16	TRUE	0.254856	0.137622	0.589261	0.999878
CAG-313 sp003539625	IL_16	TRUE	0.230357	-0.140365	0.542381	0.999878
CAG-317 sp000433215	IL_16	TRUE	0.0842821	0.0108436	0.897639	0.999878
CAG-345 sp000433315	IL_16	TRUE	0.226576	0.0745232	0.742273	0.999878
CAG-349 sp003539515	IL_16	TRUE	0.185726	0.0820231	0.658796	0.999878
CAG-353 sp900066885	IL_16	TRUE	0.151237	0.0576906	0.702898	0.999878
CAG-45 sp000438375	IL_16	TRUE	0.0934487	0.011803	0.899502	0.999878
CAG-533 sp000434495	IL_16	TRUE	0.210022	0.026879	0.898176	0.999878
CAG-603 sp900066105	IL_16	TRUE	0.0873857	0.0173452	0.842679	0.999878
CAG-628 sp003524085	IL_16	TRUE	0.206901	0.0783758	0.704878	0.999878
CAG-83 sp000431575	IL_16	TRUE	0.132041	0.0818547	0.535371	0.999878
CAG-83 sp900545585	IL_16	TRUE	0.132416	0.0211442	0.873148	0.999878
CAG-873 sp001701165	IL_16	TRUE	0.276799	-0.015122	0.956437	0.999878
CAG-914 sp000437895	IL_16	TRUE	0.22729	0.0805825	0.722978	0.999878
CAG-95 sp900066375	IL_16	TRUE	0.0843023	0.01544	0.854696	0.999878
Catenibacterium mitsuokai	IL_16	TRUE	0.233322	0.0164168	0.943912	0.999878
Catenibacterium sp000437715	IL_16	TRUE	0.27898	0.0683993	0.806344	0.999878
Clostridium_A leptum	IL_16	TRUE	0.0993248	0.0625609	0.528847	0.999878
Clostridium_AQ innocuum	IL_16	TRUE	0.0854653	0.0116461	0.891622	0.999878
Clostridium_Q_134516 symbiosum	IL_16	TRUE	0.087509	-0.0187469	0.830388	0.999878
Clostridium_Q_135853 saccharolyticum_A	IL_16	TRUE	0.0807596	-0.0117177	0.884649	0.999878
Collinsella aerofaciens_E	IL_16	TRUE	0.196149	-0.0354801	0.856475	0.999878
Collinsella aerofaciens_F	IL_16	TRUE	0.200579	-0.0194372	0.92281	0.999878
Collinsella sp000434535	IL_16	TRUE	0.20312	-0.00506013	0.980127	0.999878
Coprobacillus cateniformis	IL_16	TRUE	0.097116	-0.00748375	0.938582	0.999878
Coprobacter fastidiosus	IL_16	FALSE	0.127314	-0.0843549	0.507671	0.999878
Coprobacter secundus	IL_16	TRUE	0.142909	-0.0158864	0.911496	0.999878
Coprococcus_A_121497 eutactus	IL_16	FALSE	0.125078	0.154047	0.218222	0.999878
Coprococcus_A_121497 sp000154245	IL_16	TRUE	0.124601	-0.0259647	0.834948	0.999878
Coprococcus_A_187866 catus	IL_16	TRUE	0.0910044	-0.0111484	0.90251	0.999878
Copromonas sp000435795	IL_16	TRUE	0.0903131	-0.00535318	0.952739	0.999878
Copromonas sp900066535	IL_16	TRUE	0.090978	0.0223567	0.805907	0.999878
Cryptobacteroides sp000435075	IL_16	TRUE	0.234223	0.0333286	0.88686	0.999878
Cryptobacteroides sp900544195	IL_16	TRUE	0.278687	0.0419044	0.880491	0.999878
Desulfovibrio_R_446353 piger_A	IL_16	TRUE	0.229576	0.0124098	0.956899	0.999878
Dialister invisus	IL_16	TRUE	0.278814	-0.0296953	0.915191	0.999878
Dialister sp900543165	IL_16	TRUE	0.188449	0.0595408	0.752069	0.999878
Dialister succinatiphilus	IL_16	TRUE	0.21052	0.0613463	0.770771	0.999878
Dorea_A formicigenerans	IL_16	TRUE	0.0894989	0.0208725	0.815615	0.999878
Dorea_A longicatena	IL_16	TRUE	0.114668	0.0449827	0.694882	0.999878
Duodenibacillus intestinigallinarum	IL_16	TRUE	0.206001	0.189636	0.357401	0.999878
Duodenibacillus massiliensis	IL_16	TRUE	0.207593	0.0157401	0.939568	0.999878
Duodenibacillus sp900542805	IL_16	TRUE	0.182053	-0.0568617	0.754851	0.999878
Dysosmobacter welbionis	IL_16	TRUE	0.127738	-0.0461916	0.717675	0.999878
Eggerthella lenta	IL_16	TRUE	0.192249	-0.00833384	0.965427	0.999878
Eisenbergiella porci	IL_16	TRUE	0.123788	-0.0403151	0.744697	0.999878
Eisenbergiella tayi	IL_16	TRUE	0.134875	-0.0400045	0.766796	0.999878
Ellagibacter isourolithinifaciens	IL_16	TRUE	0.245236	0.253049	0.302265	0.999878
Emergencia timonensis	IL_16	TRUE	0.0849869	0.0280935	0.741005	0.999878
Enterocloster asparagiformis	IL_16	FALSE	0.111313	-0.0631992	0.570254	0.999878
Enterocloster bolteae	IL_16	TRUE	0.0997724	-0.032523	0.744475	0.999878
Enterocloster citroniae	IL_16	TRUE	0.0976735	-0.0184194	0.850437	0.999878
Enterocloster clostridioformis	IL_16	TRUE	0.104352	-0.0346988	0.73953	0.999878
Enterocloster sp000155435	IL_16	TRUE	0.0976204	-0.00992335	0.919041	0.999878
Enterocloster sp000431375	IL_16	TRUE	0.127481	-0.0557657	0.661829	0.999878
ER4 sp000765235	IL_16	TRUE	0.132171	0.0203096	0.87789	0.999878
ER4 sp900317525	IL_16	TRUE	0.147807	0.0483863	0.743425	0.999878
Escherichia albertii	IL_16	TRUE	0.254997	-0.102747	0.687035	0.999878
Escherichia coli	IL_16	TRUE	0.256407	-0.098492	0.700923	0.999878
Escherichia marmotae	IL_16	TRUE	0.25307	-0.0642545	0.799597	0.999878
Escherichia ruysiae	IL_16	TRUE	0.257073	-0.122298	0.634312	0.999878
Eubacterium_F sp003491505	IL_16	TRUE	0.140477	0.0278256	0.843	0.999878
Eubacterium_G sp000434315	IL_16	TRUE	0.10872	0.0174362	0.872598	0.999878
Eubacterium_G sp000435815	IL_16	TRUE	0.136006	0.0418926	0.758095	0.999878
Eubacterium_G ventriosum	IL_16	TRUE	0.124004	-0.0156628	0.899499	0.999878
Eubacterium_I ramulus	IL_16	TRUE	0.0939083	-0.0173769	0.853213	0.999878
Eubacterium_R sp000436835	IL_16	TRUE	0.195268	-0.0208139	0.915122	0.999878
Evtepia gabavorous	IL_16	TRUE	0.103272	0.0430023	0.677158	0.999878
Evtepia sp004556345	IL_16	TRUE	0.141256	0.0123496	0.93034	0.999878
Faecalibacillus intestinalis	IL_16	TRUE	0.161289	-0.0134895	0.933354	0.999878
Faecalibacterium prausnitzii_C_71351	IL_16	TRUE	0.109925	0.00717807	0.947941	0.999878
Faecalibacterium sp002160895	IL_16	TRUE	0.0857832	0.00263661	0.975483	0.999878
Faecalimonas phoceensis	IL_16	TRUE	0.0977772	0.0385744	0.693239	0.999878
Faecalitalea cylindroides	IL_16	TRUE	0.0872823	0.0212259	0.807882	0.999878
Faecenecus gallistercoris	IL_16	TRUE	0.215728	-0.0958777	0.656797	0.999878
Faecousia sp000434635	IL_16	TRUE	0.137443	0.0292408	0.831542	0.999878
Fimenecus sp000432435	IL_16	TRUE	0.191799	0.0359794	0.851215	0.999878
Fimivivens sp900113995	IL_16	TRUE	0.101405	0.0232971	0.818311	0.999878
Flavonifractor plautii	IL_16	TRUE	0.186425	0.0243288	0.896181	0.999878
Fournierella massiliensis	IL_16	TRUE	0.0823592	0.0126652	0.877797	0.999878
Fusicatenibacter saccharivorans	IL_16	TRUE	0.11021	0.00234291	0.983041	0.999878
Gabonibacter massiliensis	IL_16	TRUE	0.149732	0.0153596	0.918305	0.999878
Gemmiger_A_73129 formicilis_72474	IL_16	TRUE	0.135995	0.0747542	0.58259	0.999878
Gemmiger_A_73129 qucibialis	IL_16	TRUE	0.129399	-0.057909	0.654538	0.999878
Gemmiger_A_73129 variabilis	IL_16	TRUE	0.0762444	0.0043434	0.954577	0.999878
Haemophilus_D_735815 parainfluenzae_K_735055	IL_16	TRUE	0.198033	0.11895	0.548138	0.999878
Holdemanella biformis	IL_16	TRUE	0.141519	-0.0186507	0.895162	0.999878
Holdemania sp900120005	IL_16	TRUE	0.0909158	-0.0530639	0.559506	0.999878
Hungatella_A_128155 effluvii	IL_16	TRUE	0.0934554	0.00183608	0.984327	0.999878
Intestinibacter bartlettii	IL_16	FALSE	0.183181	0.144065	0.431677	0.999878
Intestinimonas butyriciproducens	IL_16	TRUE	0.0951837	0.0055877	0.953193	0.999878
Intestinimonas massiliensis	IL_16	TRUE	0.0829862	0.0104225	0.900065	0.999878
Lachnoclostridium_A_130679 sp002160755	IL_16	TRUE	0.111471	0.024618	0.82523	0.999878
Lachnoclostridium_B sp900066555	IL_16	TRUE	0.0874729	0.01267	0.884846	0.999878
Lachnospira eligens	IL_16	TRUE	0.127783	0.0466853	0.714885	0.999878
Lachnospira sp000436535	IL_16	TRUE	0.100804	0.0142146	0.887873	0.999878
Lachnospira sp000437735	IL_16	TRUE	0.119063	0.0785981	0.509232	0.999878
Lawsonibacter asaccharolyticus	IL_16	TRUE	0.126221	-0.0260591	0.836452	0.999878
Lawsonibacter sp000177015	IL_16	TRUE	0.0790823	0.0243533	0.758149	0.999878
Lawsonibacter sp014287875	IL_16	TRUE	0.0779406	-0.00571575	0.941546	0.999878
Ligilactobacillus ruminis	IL_16	FALSE	0.153933	0.137621	0.3714	0.999878
Limiplasma merdipullorum	IL_16	TRUE	0.133251	0.00740053	0.955714	0.999878
Limisoma sp900541935	IL_16	TRUE	0.146158	-0.00992485	0.945867	0.999878
Limisoma sp900548875	IL_16	FALSE	0.110845	-0.0548286	0.620901	0.999878
Limivivens sp900066135	IL_16	TRUE	0.0849616	-0.00544412	0.948914	0.999878
Longicatena caecimuris	IL_16	TRUE	0.0894061	-0.00148363	0.986762	0.999878
Marseille-P3106 sp900169975	IL_16	TRUE	0.0914888	-0.00520827	0.954607	0.999878
Marvinbryantia sp900066075	IL_16	TRUE	0.0897688	-0.00716881	0.936357	0.999878
Massilioclostridium coli	IL_16	TRUE	0.085361	-0.0161184	0.850245	0.999878
Mediterraneibacter_A_155507 faecis	IL_16	TRUE	0.112955	-0.0182953	0.871344	0.999878
Mediterraneibacter_A_155507 lactaris	IL_16	TRUE	0.137557	-0.0174684	0.898959	0.999878
Mediterraneibacter_A_155507 torques	IL_16	TRUE	0.129624	-0.0346553	0.789222	0.999878
Mediterraneibacter_A_155590 butyricigenes	IL_16	TRUE	0.0829108	0.0037339	0.964083	0.999878
Megasphaera_A_38685 elsdenii	IL_16	TRUE	0.205837	0.171469	0.405039	0.999878
Merdousia gallistercoris	IL_16	TRUE	0.220538	-0.18373	0.404908	0.999878
Mesosutterella massiliensis	IL_16	TRUE	0.231386	-0.121249	0.600327	0.999878
Muricomes contortus_B	IL_16	TRUE	0.0913306	-0.0115851	0.899072	0.999878
MWCK01 sp002070005	IL_16	TRUE	0.224305	0.13387	0.550701	0.999878
Negativibacillus massiliensis	IL_16	TRUE	0.0825056	0.00497118	0.95196	0.999878
Neobittarella massiliensis	IL_16	TRUE	0.107398	-0.00754853	0.943972	0.999878
NSJ-61 sp003433845	IL_16	TRUE	0.0780764	0.0111068	0.886891	0.999878
Odoribacter massiliensis	IL_16	TRUE	0.132619	-0.0169168	0.898509	0.999878
Odoribacter splanchnicus	IL_16	TRUE	0.12549	-0.0589087	0.638808	0.999878
Oliverpabstia intestinalis	IL_16	TRUE	0.0993658	-0.0137496	0.889957	0.999878
Onthocola_B sp000437355	IL_16	TRUE	0.209653	-0.0850896	0.684888	0.999878
Parabacteroides_B_862066 distasonis	IL_16	TRUE	0.186486	-0.0296307	0.87377	0.999878
Parabacteroides_B_862066 goldsteinii	IL_16	TRUE	0.156896	-0.00924718	0.953006	0.999878
Parabacteroides_B_862066 johnsonii	IL_16	TRUE	0.139322	-0.0819384	0.556506	0.999878
Parabacteroides_B_862066 sp002159645	IL_16	FALSE	0.135567	-0.129008	0.341389	0.999878
Paraprevotella sp003477995	IL_16	TRUE	0.120167	-0.0693073	0.56416	0.999878
Paraprevotella xylaniphila	IL_16	TRUE	0.142062	-0.0403912	0.77619	0.999878
Parasutterella excrementihominis	IL_16	TRUE	0.22318	-0.0194306	0.93063	0.999878
Parasutterella gallistercoris	IL_16	TRUE	0.18832	0.0477171	0.799995	0.999878
PeH17 sp000435055	IL_16	TRUE	0.19523	-0.00297152	0.987858	0.999878
PeH17 sp900542285	IL_16	TRUE	0.0927156	0.0382696	0.679819	0.999878
Phascolarctobacterium_A faecium	IL_16	FALSE	0.245315	-0.220156	0.369596	0.999878
Phascolarctobacterium_A succinatutens	IL_16	TRUE	0.190453	-0.0274295	0.885495	0.999878
Phocaeicola_A_858004 coprocola	IL_16	TRUE	0.150773	-0.0829322	0.582341	0.999878
Phocaeicola_A_858004 coprophilus	IL_16	TRUE	0.129279	-0.081949	0.526213	0.999878
Phocaeicola_A_858004 plebeius	IL_16	TRUE	0.157203	-0.0965647	0.539098	0.999878
Phocaeicola_A_858004 salanitronis	IL_16	TRUE	0.14403	-0.0751122	0.602067	0.999878
Phocaeicola_A_858004 sp900066445	IL_16	TRUE	0.151127	-0.0549288	0.716294	0.999878
Phocaeicola_A_858004 sp900291465	IL_16	TRUE	0.149062	-0.0540495	0.716938	0.999878
Phocaeicola_A_858004 vulgatus	IL_16	TRUE	0.172012	0.00827925	0.961615	0.999878
Prevotella copri	IL_16	TRUE	0.295545	-0.0664254	0.822189	0.999878
Prevotella lascolaii	IL_16	TRUE	0.131724	-0.0127541	0.922875	0.999878
Prevotella pectinovora	IL_16	TRUE	0.203326	-0.0956622	0.638053	0.999878
Prevotella rara	IL_16	TRUE	0.13214	0.0273843	0.835843	0.999878
Prevotella sp002251295	IL_16	TRUE	0.225121	-0.0887809	0.693346	0.999878
Prevotella sp002251365	IL_16	TRUE	0.185459	-0.0590019	0.750408	0.999878
Prevotella sp003447235	IL_16	TRUE	0.278217	-0.0898482	0.746769	0.999878
Prevotella stercorea	IL_16	FALSE	0.147106	-0.0721943	0.623639	0.999878
Pseudobutyricicoccus sp003477405	IL_16	TRUE	0.0886586	-0.00744736	0.933063	0.999878
Pseudoflavonifractor capillosus	IL_16	TRUE	0.0896944	0.00156972	0.986039	0.999878
Pseudoruminococcus_A massiliensis	IL_16	TRUE	0.123561	0.00671006	0.956696	0.999878
Roseburia hominis	IL_16	TRUE	0.09721	0.0129252	0.894236	0.999878
Roseburia intestinalis	IL_16	TRUE	0.127966	0.0406006	0.751063	0.999878
Roseburia inulinivorans	IL_16	TRUE	0.114685	0.0220297	0.847689	0.999878
RUG115 sp900066395	IL_16	TRUE	0.141017	0.001487	0.991588	0.999878
Ruminiclostridium_E siraeum	IL_16	TRUE	0.12434	0.0368996	0.766674	0.999878
Ruminococcus_B gnavus	IL_16	TRUE	0.153684	0.0530315	0.730074	0.999878
Ruminococcus_C_58660 callidus	IL_16	TRUE	0.135791	-0.00171145	0.989945	0.999878
Ruminococcus_C_58660 sp000433635	IL_16	TRUE	0.0846026	0.00785285	0.926054	0.999878
Ruminococcus_D bicirculans	IL_16	TRUE	0.18838	-0.0598803	0.750612	0.999878
Ruminococcus_E bromii_B	IL_16	TRUE	0.167597	-5.84798e-05	0.999722	0.999878
Ruminococcus_E sp003438075	IL_16	TRUE	0.179178	0.0785648	0.661083	0.999878
Ruminococcus_F champanellensis	IL_16	TRUE	0.133217	0.0296588	0.82384	0.999878
Ruthenibacterium lactatiformans	IL_16	TRUE	0.110605	0.0083576	0.939773	0.999878
Scatocola faecipullorum	IL_16	TRUE	0.233521	-0.0244327	0.916684	0.999878
Schaedlerella glycyrrhizinilytica_A	IL_16	TRUE	0.0888406	-0.013261	0.881355	0.999878
Schaedlerella sp900066545	IL_16	TRUE	0.0871401	0.00281248	0.974255	0.999878
Sellimonas intestinalis	IL_16	TRUE	0.147659	-0.00725616	0.960811	0.999878
Senegalimassilia faecalis	IL_16	TRUE	0.179756	-0.0595925	0.740284	0.999878
SFEL01 sp004557245	IL_16	TRUE	0.137294	0.0479154	0.727122	0.999878
SFGY01 sp004556455	IL_16	FALSE	0.0918101	-0.0338618	0.712292	0.999878
SFMI01 sp004556155	IL_16	TRUE	0.243903	0.0467521	0.848008	0.999878
SFTJ01 sp004563195	IL_16	TRUE	0.165813	-0.0268114	0.871559	0.999878
Shigella boydii	IL_16	TRUE	0.254341	-0.0943965	0.710568	0.999878
Shigella sonnei	IL_16	TRUE	0.255579	-0.100537	0.694085	0.999878
Slackia_A isoflavoniconvertens	IL_16	TRUE	0.168401	0.0236415	0.888366	0.999878
Solibaculum mannosilyticum	IL_16	TRUE	0.0785953	-0.000990925	0.989942	0.999878
Streptococcus salivarius_347002	IL_16	TRUE	0.182544	0.123513	0.498716	0.999878
Streptococcus thermophilus	IL_16	TRUE	0.197065	0.040243	0.838207	0.999878
Sutterella wadsworthensis_A_565807	IL_16	TRUE	0.260342	0.036455	0.888651	0.999878
Sutterella wadsworthensis_A_565869	IL_16	FALSE	0.274847	-0.169145	0.538345	0.999878
Tidjanibacter inops_A	IL_16	FALSE	0.269459	-0.204244	0.448543	0.999878
UBA1394 sp900066845	IL_16	TRUE	0.150483	-0.0394439	0.793257	0.999878
UBA1417 sp003531055	IL_16	TRUE	0.138349	0.00381893	0.977981	0.999878
UBA3402 sp003478355	IL_16	TRUE	0.0827453	-0.00588622	0.943295	0.999878
UBA738 sp004557735	IL_16	TRUE	0.180073	0.0452871	0.801456	0.999878
UMGS1375 sp900066615	IL_16	TRUE	0.0989984	-0.00291401	0.97652	0.999878
Ventrimonas sp003481825	IL_16	TRUE	0.0869584	-0.014559	0.86705	0.999878
Victivallis lenta	IL_16	TRUE	0.193458	0.0203227	0.916346	0.999878
VUNA01 sp002299625	IL_16	FALSE	0.133173	0.116811	0.380502	0.999878
51-20 sp001917175	IL_18	TRUE	0.21596	0.0111433	0.958857	0.999878
Acetatifactor sp900066565	IL_18	TRUE	0.132331	-0.00147191	0.991126	0.999878
Acidaminococcus intestini	IL_18	TRUE	0.226012	-0.00379642	0.9866	0.999878
Adlercreutzia equolifaciens	IL_18	TRUE	0.196312	0.0183696	0.925456	0.999878
AF33-28 sp003477885	IL_18	TRUE	0.0857947	0.015552	0.856171	0.999878
Agathobacter faecis	IL_18	TRUE	0.1569	0.116792	0.456724	0.999878
Agathobacter rectalis	IL_18	TRUE	0.158493	-0.00902408	0.9546	0.999878
Agathobaculum butyriciproducens	IL_18	TRUE	0.0984932	0.0448244	0.649079	0.999878
Akkermansia muciniphila_D_776786	IL_18	FALSE	0.291295	-0.316958	0.276669	0.999878
Alistipes_A_871400 communis	IL_18	TRUE	0.173842	-0.053027	0.76037	0.999878
Alistipes_A_871400 excrementavium	IL_18	TRUE	0.119859	0.0107137	0.928783	0.999878
Alistipes_A_871400 finegoldii	IL_18	TRUE	0.139863	0.123509	0.37729	0.999878
Alistipes_A_871400 putredinis	IL_18	TRUE	0.179997	-0.0757881	0.673756	0.999878
Alistipes_A_871400 senegalensis	IL_18	TRUE	0.115106	0.0147724	0.897893	0.999878
Alistipes_A_871400 shahii	IL_18	TRUE	0.131535	0.0337855	0.797312	0.999878
Alistipes_A_871400 sp002362235	IL_18	TRUE	0.164826	0.102367	0.534618	0.999878
Alistipes_A_871400 timonensis	IL_18	TRUE	0.1296	0.0619632	0.632617	0.999878
Alistipes_A_871404 ihumii	IL_18	TRUE	0.199364	-0.115733	0.561627	0.999878
Alistipes_A_871404 indistinctus	IL_18	TRUE	0.230406	-0.0138442	0.952093	0.999878
Allobacillus sp007559425	IL_18	TRUE	0.175226	0.0863173	0.622339	0.999878
Alloprevotella timonensis	IL_18	TRUE	0.141176	-0.0434924	0.758055	0.999878
AM51-8 sp003478275	IL_18	TRUE	0.0854447	0.0171536	0.840907	0.999878
An92 sp900199495	IL_18	TRUE	0.104306	0.0287509	0.78285	0.999878
Anaerobutyricum hallii	IL_18	TRUE	0.115916	0.000739248	0.994912	0.999878
Anaerostipes hadrus	IL_18	TRUE	0.134307	0.0370182	0.782861	0.999878
Anaerotignum lactatifermentans	IL_18	TRUE	0.138122	0.0259149	0.851189	0.999878
Anaerotruncus colihominis	IL_18	TRUE	0.104951	0.0630332	0.548168	0.999878
Angelakisella massiliensis	IL_18	TRUE	0.0785404	-0.00673295	0.931692	0.999878
Bacteroides_F pectinophilus	IL_18	TRUE	0.0964761	-0.0387517	0.687963	0.999878
Bacteroides_H cellulosilyticus	IL_18	TRUE	0.187437	0.0234266	0.900547	0.999878
Bacteroides_H faecichinchillae	IL_18	FALSE	0.124082	0.0956106	0.441057	0.999878
Bacteroides_H fluxus	IL_18	FALSE	0.128606	0.107207	0.40459	0.999878
Bacteroides_H fragilis	IL_18	FALSE	0.161144	0.197883	0.219574	0.999878
Bacteroides_H massiliensis	IL_18	TRUE	0.128058	-0.0216414	0.865814	0.999878
Bacteroides_H ndongoniae	IL_18	TRUE	0.123866	-0.0235744	0.849073	0.999878
Bacteroides_H oleiciplenus	IL_18	FALSE	0.123735	0.131059	0.289624	0.999878
Bacteroides_H salyersiae	IL_18	TRUE	0.135803	0.0635534	0.639841	0.999878
Bacteroides_H stercoris	IL_18	FALSE	0.13082	0.13256	0.311021	0.999878
Bacteroides_H thetaiotaomicron	IL_18	FALSE	0.137491	0.116421	0.39722	0.999878
Bacteroides_H uniformis	IL_18	FALSE	0.167435	0.19574	0.242505	0.999878
Bacteroides_H xylanisolvens	IL_18	FALSE	0.169227	0.185017	0.274373	0.999878
Bariatricus comes	IL_18	TRUE	0.0980173	0.0157327	0.872494	0.999878
Barnesiella intestinihominis	IL_18	FALSE	0.18104	-0.193384	0.285547	0.999878
Barnesiella viscericola	IL_18	TRUE	0.109746	-0.00039325	0.997141	0.999878
Bifidobacterium adolescentis	IL_18	TRUE	0.247075	-0.171519	0.487626	0.999878
Bifidobacterium angulatum	IL_18	TRUE	0.183201	-0.074432	0.684571	0.999878
Bifidobacterium bifidum	IL_18	TRUE	0.241586	-0.10456	0.665197	0.999878
Bifidobacterium breve	IL_18	TRUE	0.177052	0.0788591	0.656072	0.999878
Bifidobacterium dentium	IL_18	TRUE	0.158027	-0.108356	0.492988	0.999878
Bifidobacterium longum	IL_18	TRUE	0.193172	0.0545402	0.777708	0.999878
Bilophila wadsworthia	IL_18	TRUE	0.270395	0.0832791	0.758118	0.999878
Blautia_A_141780 hansenii	IL_18	TRUE	0.116284	0.0399215	0.731396	0.999878
Blautia_A_141781 massiliensis	IL_18	TRUE	0.100372	0.0329558	0.742686	0.999878
Blautia_A_141781 obeum	IL_18	TRUE	0.0935188	-0.0194604	0.835176	0.999878
Blautia_A_141781 sp900066505	IL_18	TRUE	0.0822228	0.0221467	0.787685	0.999878
Blautia_A_141781 wexlerae	IL_18	TRUE	0.117734	0.0336559	0.775008	0.999878
Borkfalkia ceftriaxoniphila	IL_18	TRUE	0.198344	0.065172	0.742508	0.999878
Butyribacter intestini	IL_18	TRUE	0.121401	0.0376669	0.756384	0.999878
Butyribacter sp003529475	IL_18	TRUE	0.123101	0.0167561	0.891741	0.999878
Butyricimonas faecihominis	IL_18	TRUE	0.199139	-0.0600307	0.763098	0.999878
Butyrivibrio_A_180067 crossotus	IL_18	TRUE	0.139081	-0.0111639	0.93603	0.999878
CABJAA01 sp003150885	IL_18	TRUE	0.161016	0.0506815	0.752972	0.999878
CAG-127 sp900319515	IL_18	TRUE	0.182674	-0.0973977	0.593962	0.999878
CAG-177 sp003538135	IL_18	TRUE	0.208866	-0.00063023	0.997593	0.999878
CAG-194 sp000432915	IL_18	FALSE	0.156118	-0.166626	0.285944	0.999878
CAG-196 sp002102975	IL_18	TRUE	0.239485	0.0493422	0.836796	0.999878
CAG-217 sp000436335	IL_18	TRUE	0.234693	-0.0192133	0.934761	0.999878
CAG-238 sp900542245	IL_18	TRUE	0.110929	-0.0221047	0.84207	0.999878
CAG-269 sp000431335	IL_18	TRUE	0.200587	-0.0264106	0.89526	0.999878
CAG-273 sp003507395	IL_18	FALSE	0.197805	-0.302479	0.126379	0.999878
CAG-274 sp900545305	IL_18	TRUE	0.251103	-0.155006	0.537122	0.999878
CAG-288 sp000437395	IL_18	TRUE	0.22536	0.143247	0.525131	0.999878
CAG-302 sp000431795	IL_18	FALSE	0.232165	-0.310185	0.181683	0.999878
CAG-307 sp001916215	IL_18	TRUE	0.219211	0.282764	0.19738	0.999878
CAG-313 sp000433035	IL_18	FALSE	0.234045	-0.262126	0.262863	0.999878
CAG-313 sp003539625	IL_18	FALSE	0.242757	-0.196405	0.418589	0.999878
CAG-317 sp000433215	IL_18	TRUE	0.0862084	0.00355923	0.967071	0.999878
CAG-345 sp000433315	IL_18	TRUE	0.239328	0.0439137	0.854443	0.999878
CAG-349 sp003539515	IL_18	TRUE	0.244751	-0.0118374	0.96143	0.999878
CAG-353 sp900066885	IL_18	TRUE	0.156385	-0.053924	0.730264	0.999878
CAG-45 sp000438375	IL_18	TRUE	0.0896194	0.000901162	0.991978	0.999878
CAG-533 sp000434495	IL_18	FALSE	0.196439	-0.160905	0.412824	0.999878
CAG-603 sp900066105	IL_18	TRUE	0.0861602	-0.00284954	0.97362	0.999878
CAG-628 sp003524085	IL_18	FALSE	0.246958	-0.309417	0.210414	0.999878
CAG-83 sp000431575	IL_18	TRUE	0.160356	0.0183562	0.908874	0.999878
CAG-83 sp900545585	IL_18	FALSE	0.155352	-0.142118	0.360383	0.999878
CAG-873 sp001701165	IL_18	TRUE	0.168831	-0.0550484	0.744416	0.999878
CAG-914 sp000437895	IL_18	FALSE	0.170733	-0.232795	0.172889	0.999878
CAG-95 sp900066375	IL_18	TRUE	0.0855626	0.0316045	0.711884	0.999878
Catenibacterium mitsuokai	IL_18	TRUE	0.202365	-0.0480567	0.812309	0.999878
Catenibacterium sp000437715	IL_18	TRUE	0.24739	-0.020646	0.933498	0.999878
Clostridium_A leptum	IL_18	TRUE	0.10844	-0.0527054	0.626991	0.999878
Clostridium_AQ innocuum	IL_18	TRUE	0.100368	-0.0128378	0.898233	0.999878
Clostridium_Q_134516 symbiosum	IL_18	TRUE	0.10453	-0.0272887	0.794069	0.999878
Clostridium_Q_135853 saccharolyticum_A	IL_18	TRUE	0.0913545	0.000276918	0.997582	0.999878
Collinsella aerofaciens_E	IL_18	TRUE	0.179983	-0.205445	0.253793	0.999878
Collinsella aerofaciens_F	IL_18	FALSE	0.189845	-0.167272	0.378356	0.999878
Collinsella sp000434535	IL_18	TRUE	0.196862	-0.162409	0.409463	0.999878
Coprobacillus cateniformis	IL_18	TRUE	0.111072	-0.0479992	0.665676	0.999878
Coprobacter fastidiosus	IL_18	TRUE	0.124035	0.0590014	0.634343	0.999878
Coprobacter secundus	IL_18	TRUE	0.119269	-0.0233901	0.84454	0.999878
Coprococcus_A_121497 eutactus	IL_18	TRUE	0.116253	-0.0552283	0.63478	0.999878
Coprococcus_A_121497 sp000154245	IL_18	TRUE	0.12223	-0.0604397	0.621017	0.999878
Coprococcus_A_187866 catus	IL_18	TRUE	0.0903061	-0.0241512	0.789156	0.999878
Copromonas sp000435795	IL_18	TRUE	0.103647	0.0192799	0.85245	0.999878
Copromonas sp900066535	IL_18	TRUE	0.0899066	0.0447543	0.618681	0.999878
Cryptobacteroides sp000435075	IL_18	TRUE	0.206079	-0.102061	0.620471	0.999878
Cryptobacteroides sp900544195	IL_18	TRUE	0.262685	-0.0799989	0.760742	0.999878
Desulfovibrio_R_446353 piger_A	IL_18	TRUE	0.260636	0.0801238	0.758572	0.999878
Dialister invisus	IL_18	TRUE	0.290366	0.0507098	0.861377	0.999878
Dialister sp900543165	IL_18	TRUE	0.160847	-0.0624956	0.697653	0.999878
Dialister succinatiphilus	IL_18	TRUE	0.211429	-0.144786	0.493545	0.999878
Dorea_A formicigenerans	IL_18	TRUE	0.0856181	0.0080326	0.925261	0.999878
Dorea_A longicatena	IL_18	TRUE	0.115979	-0.0306601	0.791527	0.999878
Duodenibacillus intestinigallinarum	IL_18	TRUE	0.186769	0.00970249	0.958575	0.999878
Duodenibacillus massiliensis	IL_18	TRUE	0.266166	-0.0572678	0.829664	0.999878
Duodenibacillus sp900542805	IL_18	TRUE	0.2149	-0.190511	0.375558	0.999878
Dysosmobacter welbionis	IL_18	TRUE	0.141703	0.0410263	0.772206	0.999878
Eggerthella lenta	IL_18	FALSE	0.19086	0.182981	0.337801	0.999878
Eisenbergiella porci	IL_18	TRUE	0.135325	-0.061698	0.648488	0.999878
Eisenbergiella tayi	IL_18	TRUE	0.148391	-0.0859938	0.562302	0.999878
Ellagibacter isourolithinifaciens	IL_18	TRUE	0.251746	-0.154434	0.539649	0.999878
Emergencia timonensis	IL_18	TRUE	0.0969664	0.037721	0.697304	0.999878
Enterocloster asparagiformis	IL_18	TRUE	0.123051	0.0107199	0.930586	0.999878
Enterocloster bolteae	IL_18	TRUE	0.119555	0.0504931	0.672814	0.999878
Enterocloster citroniae	IL_18	TRUE	0.117466	0.0583336	0.619518	0.999878
Enterocloster clostridioformis	IL_18	TRUE	0.120771	0.0247831	0.837428	0.999878
Enterocloster sp000155435	IL_18	TRUE	0.105449	0.0518059	0.623268	0.999878
Enterocloster sp000431375	IL_18	TRUE	0.139516	-0.0103791	0.940704	0.999878
ER4 sp000765235	IL_18	TRUE	0.1475	-0.0332741	0.821543	0.999878
ER4 sp900317525	IL_18	TRUE	0.183972	-0.116704	0.525908	0.999878
Escherichia albertii	IL_18	TRUE	0.263054	0.0516092	0.844477	0.999878
Escherichia coli	IL_18	TRUE	0.266907	0.0870671	0.744298	0.999878
Escherichia marmotae	IL_18	TRUE	0.246346	0.0504384	0.83779	0.999878
Escherichia ruysiae	IL_18	TRUE	0.262525	0.0551961	0.833491	0.999878
Eubacterium_F sp003491505	IL_18	TRUE	0.15235	-0.124298	0.414658	0.999878
Eubacterium_G sp000434315	IL_18	TRUE	0.0991999	0.0279899	0.777848	0.999878
Eubacterium_G sp000435815	IL_18	TRUE	0.118467	-0.0282173	0.811758	0.999878
Eubacterium_G ventriosum	IL_18	TRUE	0.125358	-0.0373075	0.766029	0.999878
Eubacterium_I ramulus	IL_18	TRUE	0.10671	-0.014448	0.892312	0.999878
Eubacterium_R sp000436835	IL_18	TRUE	0.212202	-0.0702982	0.740463	0.999878
Evtepia gabavorous	IL_18	TRUE	0.111693	0.0248507	0.823952	0.999878
Evtepia sp004556345	IL_18	TRUE	0.136291	-0.0248287	0.855462	0.999878
Faecalibacillus intestinalis	IL_18	TRUE	0.180389	-0.0429657	0.81176	0.999878
Faecalibacterium prausnitzii_C_71351	IL_18	TRUE	0.116393	0.0402024	0.729823	0.999878
Faecalibacterium sp002160895	IL_18	TRUE	0.0834729	0.0104753	0.900144	0.999878
Faecalimonas phoceensis	IL_18	TRUE	0.158118	0.028248	0.858227	0.999878
Faecalitalea cylindroides	IL_18	TRUE	0.0860138	0.0222874	0.79557	0.999878
Faecenecus gallistercoris	IL_18	TRUE	0.169397	-0.0831901	0.623438	0.999878
Faecousia sp000434635	IL_18	TRUE	0.152766	-0.0730984	0.63234	0.999878
Fimenecus sp000432435	IL_18	TRUE	0.190944	-0.00664548	0.97224	0.999878
Fimivivens sp900113995	IL_18	FALSE	0.125279	-0.144986	0.247266	0.999878
Flavonifractor plautii	IL_18	TRUE	0.199815	0.122755	0.539048	0.999878
Fournierella massiliensis	IL_18	TRUE	0.088094	-0.00444875	0.959728	0.999878
Fusicatenibacter saccharivorans	IL_18	TRUE	0.100791	-0.0106896	0.915546	0.999878
Gabonibacter massiliensis	IL_18	TRUE	0.147727	0.109846	0.457209	0.999878
Gemmiger_A_73129 formicilis_72474	IL_18	TRUE	0.137612	0.0780995	0.570405	0.999878
Gemmiger_A_73129 qucibialis	IL_18	TRUE	0.132696	-0.00264839	0.984078	0.999878
Gemmiger_A_73129 variabilis	IL_18	TRUE	0.0733716	0.0102347	0.889074	0.999878
Haemophilus_D_735815 parainfluenzae_K_735055	IL_18	TRUE	0.209634	0.0546244	0.794451	0.999878
Holdemanella biformis	IL_18	TRUE	0.134711	-0.014392	0.914928	0.999878
Holdemania sp900120005	IL_18	TRUE	0.100287	0.0197726	0.84372	0.999878
Hungatella_A_128155 effluvii	IL_18	TRUE	0.0940519	0.0493192	0.600063	0.999878
Intestinibacter bartlettii	IL_18	TRUE	0.225652	-0.00398807	0.985901	0.999878
Intestinimonas butyriciproducens	IL_18	TRUE	0.102603	-0.0292337	0.775731	0.999878
Intestinimonas massiliensis	IL_18	TRUE	0.0935281	-0.0536646	0.566172	0.999878
Lachnoclostridium_A_130679 sp002160755	IL_18	TRUE	0.109002	0.0510884	0.639335	0.999878
Lachnoclostridium_B sp900066555	IL_18	TRUE	0.0811708	0.0104641	0.897436	0.999878
Lachnospira eligens	IL_18	TRUE	0.147772	-0.0541202	0.714218	0.999878
Lachnospira sp000436535	IL_18	TRUE	0.117073	0.0441523	0.706109	0.999878
Lachnospira sp000437735	IL_18	TRUE	0.141482	0.0303031	0.830423	0.999878
Lawsonibacter asaccharolyticus	IL_18	TRUE	0.141037	-0.0288334	0.838028	0.999878
Lawsonibacter sp000177015	IL_18	TRUE	0.0783591	-0.000359842	0.996336	0.999878
Lawsonibacter sp014287875	IL_18	TRUE	0.080711	0.00252921	0.975004	0.999878
Ligilactobacillus ruminis	IL_18	TRUE	0.183018	0.113209	0.536263	0.999878
Limiplasma merdipullorum	IL_18	TRUE	0.139445	-0.0780609	0.575671	0.999878
Limisoma sp900541935	IL_18	TRUE	0.135751	-0.0900061	0.507383	0.999878
Limisoma sp900548875	IL_18	TRUE	0.103427	0.0373215	0.718245	0.999878
Limivivens sp900066135	IL_18	TRUE	0.0769969	-0.0169982	0.825295	0.999878
Longicatena caecimuris	IL_18	TRUE	0.0868583	0.0287528	0.740651	0.999878
Marseille-P3106 sp900169975	IL_18	FALSE	0.101094	0.0505558	0.617061	0.999878
Marvinbryantia sp900066075	IL_18	TRUE	0.0851048	-0.0205593	0.80913	0.999878
Massilioclostridium coli	IL_18	FALSE	0.0957908	-0.0602336	0.529539	0.999878
Mediterraneibacter_A_155507 faecis	IL_18	TRUE	0.105562	-0.0270639	0.797681	0.999878
Mediterraneibacter_A_155507 lactaris	IL_18	TRUE	0.141621	-0.0576641	0.683919	0.999878
Mediterraneibacter_A_155507 torques	IL_18	TRUE	0.151686	-0.0401915	0.79106	0.999878
Mediterraneibacter_A_155590 butyricigenes	IL_18	TRUE	0.0855478	0.000451896	0.995786	0.999878
Megasphaera_A_38685 elsdenii	IL_18	TRUE	0.197594	-0.14823	0.453336	0.999878
Merdousia gallistercoris	IL_18	TRUE	0.234047	0.00833137	0.971608	0.999878
Mesosutterella massiliensis	IL_18	TRUE	0.229733	0.0471157	0.837522	0.999878
Muricomes contortus_B	IL_18	TRUE	0.0969213	0.0409836	0.67244	0.999878
MWCK01 sp002070005	IL_18	TRUE	0.243725	0.0921618	0.705372	0.999878
Negativibacillus massiliensis	IL_18	TRUE	0.0817278	0.0172223	0.833118	0.999878
Neobittarella massiliensis	IL_18	TRUE	0.113556	0.0569962	0.615771	0.999878
NSJ-61 sp003433845	IL_18	TRUE	0.0786954	0.00927458	0.906193	0.999878
Odoribacter massiliensis	IL_18	TRUE	0.11622	0.019376	0.867607	0.999878
Odoribacter splanchnicus	IL_18	TRUE	0.124918	0.0484145	0.69837	0.999878
Oliverpabstia intestinalis	IL_18	TRUE	0.108866	-0.0212942	0.844941	0.999878
Onthocola_B sp000437355	IL_18	FALSE	0.247658	-0.399025	0.107289	0.999878
Parabacteroides_B_862066 distasonis	IL_18	FALSE	0.172189	0.172215	0.317342	0.999878
Parabacteroides_B_862066 goldsteinii	IL_18	TRUE	0.160002	0.106373	0.506228	0.999878
Parabacteroides_B_862066 johnsonii	IL_18	TRUE	0.146959	0.095393	0.51633	0.999878
Parabacteroides_B_862066 sp002159645	IL_18	TRUE	0.141519	-0.0686234	0.627788	0.999878
Paraprevotella sp003477995	IL_18	TRUE	0.113279	-0.00995171	0.930003	0.999878
Paraprevotella xylaniphila	IL_18	TRUE	0.147243	-0.0597356	0.685005	0.999878
Parasutterella excrementihominis	IL_18	TRUE	0.237435	-0.000780752	0.997377	0.999878
Parasutterella gallistercoris	IL_18	TRUE	0.171776	0.0567768	0.74103	0.999878
PeH17 sp000435055	IL_18	FALSE	0.209443	-0.195932	0.349633	0.999878
PeH17 sp900542285	IL_18	TRUE	0.10143	-0.0657292	0.517032	0.999878
Phascolarctobacterium_A faecium	IL_18	TRUE	0.264519	-0.0281829	0.915162	0.999878
Phascolarctobacterium_A succinatutens	IL_18	TRUE	0.191101	0.0526837	0.782815	0.999878
Phocaeicola_A_858004 coprocola	IL_18	TRUE	0.129543	-0.0237104	0.85479	0.999878
Phocaeicola_A_858004 coprophilus	IL_18	TRUE	0.122009	-0.0358512	0.768906	0.999878
Phocaeicola_A_858004 plebeius	IL_18	TRUE	0.142894	0.00426279	0.976204	0.999878
Phocaeicola_A_858004 salanitronis	IL_18	TRUE	0.163595	-0.00420037	0.979518	0.999878
Phocaeicola_A_858004 sp900066445	IL_18	TRUE	0.120905	-0.0346063	0.77473	0.999878
Phocaeicola_A_858004 sp900291465	IL_18	TRUE	0.133976	-0.0298416	0.823759	0.999878
Phocaeicola_A_858004 vulgatus	IL_18	TRUE	0.144756	0.0667457	0.644777	0.999878
Prevotella copri	IL_18	TRUE	0.297345	-0.182133	0.540246	0.999878
Prevotella lascolaii	IL_18	TRUE	0.125355	-0.0414183	0.741122	0.999878
Prevotella pectinovora	IL_18	FALSE	0.163574	-0.191711	0.241312	0.999878
Prevotella rara	IL_18	TRUE	0.169188	-0.0762413	0.652297	0.999878
Prevotella sp002251295	IL_18	TRUE	0.21143	-0.229841	0.277119	0.999878
Prevotella sp002251365	IL_18	TRUE	0.178553	-0.0945907	0.596328	0.999878
Prevotella sp003447235	IL_18	TRUE	0.26288	-0.176067	0.503078	0.999878
Prevotella stercorea	IL_18	TRUE	0.145293	0.0819123	0.572964	0.999878
Pseudobutyricicoccus sp003477405	IL_18	TRUE	0.0899609	0.0043256	0.961654	0.999878
Pseudoflavonifractor capillosus	IL_18	TRUE	0.0837716	-0.00330636	0.96852	0.999878
Pseudoruminococcus_A massiliensis	IL_18	TRUE	0.13514	-0.038622	0.775062	0.999878
Roseburia hominis	IL_18	TRUE	0.0923141	0.00132997	0.988506	0.999878
Roseburia intestinalis	IL_18	TRUE	0.132719	0.0480427	0.717394	0.999878
Roseburia inulinivorans	IL_18	TRUE	0.121118	0.0815349	0.500894	0.999878
RUG115 sp900066395	IL_18	TRUE	0.157917	-0.0360225	0.819581	0.999878
Ruminiclostridium_E siraeum	IL_18	TRUE	0.136103	0.0819409	0.5472	0.999878
Ruminococcus_B gnavus	IL_18	TRUE	0.188793	0.0919833	0.62615	0.999878
Ruminococcus_C_58660 callidus	IL_18	TRUE	0.143271	-0.0221797	0.876985	0.999878
Ruminococcus_C_58660 sp000433635	IL_18	TRUE	0.0943926	-0.0291486	0.7575	0.999878
Ruminococcus_D bicirculans	IL_18	TRUE	0.188668	-0.10783	0.567693	0.999878
Ruminococcus_E bromii_B	IL_18	TRUE	0.197861	-0.0648702	0.743049	0.999878
Ruminococcus_E sp003438075	IL_18	TRUE	0.157813	-0.0698307	0.658175	0.999878
Ruminococcus_F champanellensis	IL_18	TRUE	0.137161	-0.118311	0.388464	0.999878
Ruthenibacterium lactatiformans	IL_18	TRUE	0.1236	-0.0428069	0.729124	0.999878
Scatocola faecipullorum	IL_18	TRUE	0.25918	0.0294226	0.90963	0.999878
Schaedlerella glycyrrhizinilytica_A	IL_18	TRUE	0.107437	0.0096669	0.928313	0.999878
Schaedlerella sp900066545	IL_18	TRUE	0.0901767	0.00742212	0.93441	0.999878
Sellimonas intestinalis	IL_18	TRUE	0.157853	0.0231846	0.883244	0.999878
Senegalimassilia faecalis	IL_18	FALSE	0.180836	-0.219485	0.22498	0.999878
SFEL01 sp004557245	IL_18	FALSE	0.144946	-0.155916	0.282182	0.999878
SFGY01 sp004556455	IL_18	TRUE	0.0916008	-0.0498698	0.586202	0.999878
SFMI01 sp004556155	IL_18	TRUE	0.247158	-0.0825738	0.738342	0.999878
SFTJ01 sp004563195	IL_18	FALSE	0.149923	-0.168746	0.260473	0.999878
Shigella boydii	IL_18	TRUE	0.250502	0.0769694	0.758674	0.999878
Shigella sonnei	IL_18	TRUE	0.257275	0.0705325	0.783993	0.999878
Slackia_A isoflavoniconvertens	IL_18	TRUE	0.180842	-0.0341321	0.850313	0.999878
Solibaculum mannosilyticum	IL_18	TRUE	0.0786425	0.0120456	0.878278	0.999878
Streptococcus salivarius_347002	IL_18	TRUE	0.172376	0.0367292	0.831287	0.999878
Streptococcus thermophilus	IL_18	TRUE	0.18977	0.102637	0.588667	0.999878
Sutterella wadsworthensis_A_565807	IL_18	TRUE	0.292695	0.0577141	0.843704	0.999878
Sutterella wadsworthensis_A_565869	IL_18	TRUE	0.27015	-0.0385051	0.886673	0.999878
Tidjanibacter inops_A	IL_18	FALSE	0.260498	-0.167117	0.521244	0.999878
UBA1394 sp900066845	IL_18	TRUE	0.138599	-0.0134658	0.922611	0.999878
UBA1417 sp003531055	IL_18	TRUE	0.173168	-0.130103	0.452541	0.999878
UBA3402 sp003478355	IL_18	TRUE	0.0830442	0.0152678	0.854146	0.999878
UBA738 sp004557735	IL_18	TRUE	0.178124	-0.144656	0.416816	0.999878
UMGS1375 sp900066615	IL_18	TRUE	0.105481	0.0225011	0.831097	0.999878
Ventrimonas sp003481825	IL_18	TRUE	0.0837844	0.0304918	0.715943	0.999878
Victivallis lenta	IL_18	TRUE	0.243583	-0.102748	0.673198	0.999878
VUNA01 sp002299625	IL_18	TRUE	0.141641	-0.0469021	0.740573	0.999878
51-20 sp001917175	CTACK	TRUE	0.58675	0.155953	0.790448	0.999878
Acetatifactor sp900066565	CTACK	FALSE	0.343869	0.199636	0.561596	0.999878
Acidaminococcus intestini	CTACK	FALSE	0.53342	0.0725298	0.891856	0.999878
Adlercreutzia equolifaciens	CTACK	TRUE	0.531018	-0.00505776	0.992401	0.999878
AF33-28 sp003477885	CTACK	TRUE	0.228774	0.049055	0.830234	0.999878
Agathobacter faecis	CTACK	TRUE	0.404752	-0.153674	0.704223	0.999878
Agathobacter rectalis	CTACK	FALSE	0.427975	-0.26918	0.529435	0.999878
Agathobaculum butyriciproducens	CTACK	TRUE	0.283861	-0.0380341	0.893423	0.999878
Akkermansia muciniphila_D_776786	CTACK	TRUE	0.761041	0.120034	0.874689	0.999878
Alistipes_A_871400 communis	CTACK	TRUE	0.421223	0.140244	0.739206	0.999878
Alistipes_A_871400 excrementavium	CTACK	FALSE	0.278394	0.222232	0.424798	0.999878
Alistipes_A_871400 finegoldii	CTACK	FALSE	0.410116	0.26658	0.51575	0.999878
Alistipes_A_871400 putredinis	CTACK	TRUE	0.486537	0.190608	0.695269	0.999878
Alistipes_A_871400 senegalensis	CTACK	FALSE	0.342397	0.301991	0.377873	0.999878
Alistipes_A_871400 shahii	CTACK	FALSE	0.374047	0.221629	0.553563	0.999878
Alistipes_A_871400 sp002362235	CTACK	FALSE	0.432665	0.218777	0.613152	0.999878
Alistipes_A_871400 timonensis	CTACK	FALSE	0.37235	0.357305	0.337363	0.999878
Alistipes_A_871404 ihumii	CTACK	TRUE	0.595307	0.129137	0.828287	0.999878
Alistipes_A_871404 indistinctus	CTACK	FALSE	0.647454	0.221272	0.732567	0.999878
Allobacillus sp007559425	CTACK	TRUE	0.417382	0.147047	0.72464	0.999878
Alloprevotella timonensis	CTACK	TRUE	0.390281	0.0175439	0.96415	0.999878
AM51-8 sp003478275	CTACK	TRUE	0.232231	0.0122418	0.957965	0.999878
An92 sp900199495	CTACK	TRUE	0.279581	0.0324332	0.907658	0.999878
Anaerobutyricum hallii	CTACK	FALSE	0.265877	-0.20676	0.436853	0.999878
Anaerostipes hadrus	CTACK	TRUE	0.374421	0.00976557	0.979194	0.999878
Anaerotignum lactatifermentans	CTACK	FALSE	0.318418	0.11028	0.729121	0.999878
Anaerotruncus colihominis	CTACK	TRUE	0.251872	0.0639043	0.799737	0.999878
Angelakisella massiliensis	CTACK	TRUE	0.227598	0.049237	0.828747	0.999878
Bacteroides_F pectinophilus	CTACK	TRUE	0.243379	-0.0246283	0.919406	0.999878
Bacteroides_H cellulosilyticus	CTACK	FALSE	0.525582	0.293865	0.576132	0.999878
Bacteroides_H faecichinchillae	CTACK	FALSE	0.282237	0.131636	0.640971	0.999878
Bacteroides_H fluxus	CTACK	FALSE	0.309898	0.137385	0.657573	0.999878
Bacteroides_H fragilis	CTACK	TRUE	0.393917	0.0511908	0.896615	0.999878
Bacteroides_H massiliensis	CTACK	FALSE	0.314835	0.131906	0.675278	0.999878
Bacteroides_H ndongoniae	CTACK	TRUE	0.310382	0.0775113	0.802819	0.999878
Bacteroides_H oleiciplenus	CTACK	TRUE	0.340111	0.106841	0.753447	0.999878
Bacteroides_H salyersiae	CTACK	FALSE	0.345762	0.165957	0.631289	0.999878
Bacteroides_H stercoris	CTACK	TRUE	0.40686	-0.0118974	0.976674	0.999878
Bacteroides_H thetaiotaomicron	CTACK	TRUE	0.340733	0.129565	0.703792	0.999878
Bacteroides_H uniformis	CTACK	TRUE	0.387794	0.112048	0.772655	0.999878
Bacteroides_H xylanisolvens	CTACK	TRUE	0.358551	0.0218586	0.951393	0.999878
Bariatricus comes	CTACK	FALSE	0.240467	-0.135804	0.572298	0.999878
Barnesiella intestinihominis	CTACK	TRUE	0.468521	0.158238	0.73559	0.999878
Barnesiella viscericola	CTACK	FALSE	0.258939	0.162648	0.529979	0.999878
Bifidobacterium adolescentis	CTACK	FALSE	0.644961	-0.356819	0.580152	0.999878
Bifidobacterium angulatum	CTACK	FALSE	0.457681	-0.214709	0.639027	0.999878
Bifidobacterium bifidum	CTACK	TRUE	0.517799	-0.196229	0.704747	0.999878
Bifidobacterium breve	CTACK	TRUE	0.451732	-0.134736	0.765528	0.999878
Bifidobacterium dentium	CTACK	FALSE	0.430713	-0.31612	0.46306	0.999878
Bifidobacterium longum	CTACK	FALSE	0.49165	-0.266525	0.5878	0.999878
Bilophila wadsworthia	CTACK	TRUE	0.707249	0.332284	0.638525	0.999878
Blautia_A_141780 hansenii	CTACK	TRUE	0.231035	-0.0400599	0.862357	0.999878
Blautia_A_141781 massiliensis	CTACK	TRUE	0.250356	-0.0820925	0.743015	0.999878
Blautia_A_141781 obeum	CTACK	FALSE	0.248297	-0.0942584	0.704263	0.999878
Blautia_A_141781 sp900066505	CTACK	TRUE	0.198958	-0.044298	0.823827	0.999878
Blautia_A_141781 wexlerae	CTACK	TRUE	0.310392	-0.0785644	0.800203	0.999878
Borkfalkia ceftriaxoniphila	CTACK	TRUE	0.526742	0.196453	0.709221	0.999878
Butyribacter intestini	CTACK	TRUE	0.287163	-0.0684507	0.811616	0.999878
Butyribacter sp003529475	CTACK	TRUE	0.355874	-0.002675	0.994003	0.999878
Butyricimonas faecihominis	CTACK	TRUE	0.513787	0.179372	0.727034	0.999878
Butyrivibrio_A_180067 crossotus	CTACK	TRUE	0.429648	-0.0231943	0.956952	0.999878
CABJAA01 sp003150885	CTACK	TRUE	0.403615	0.12724	0.752599	0.999878
CAG-127 sp900319515	CTACK	TRUE	0.467053	0.0682418	0.883846	0.999878
CAG-177 sp003538135	CTACK	TRUE	0.564987	-0.104299	0.853555	0.999878
CAG-194 sp000432915	CTACK	TRUE	0.319248	0.0812452	0.79914	0.999878
CAG-196 sp002102975	CTACK	FALSE	0.685845	0.557219	0.416678	0.999878
CAG-217 sp000436335	CTACK	TRUE	0.622679	-0.0556464	0.928799	0.999878
CAG-238 sp900542245	CTACK	TRUE	0.25093	-0.0396465	0.874472	0.999878
CAG-269 sp000431335	CTACK	TRUE	0.627951	-0.0668365	0.915246	0.999878
CAG-273 sp003507395	CTACK	TRUE	0.545748	-0.0959918	0.860398	0.999878
CAG-274 sp900545305	CTACK	TRUE	0.674159	0.0308569	0.963498	0.999878
CAG-288 sp000437395	CTACK	TRUE	0.62663	0.209985	0.737605	0.999878
CAG-302 sp000431795	CTACK	TRUE	0.683093	-0.00831935	0.990284	0.999878
CAG-307 sp001916215	CTACK	TRUE	0.594731	0.158391	0.790045	0.999878
CAG-313 sp000433035	CTACK	TRUE	0.640073	0.127398	0.842255	0.999878
CAG-313 sp003539625	CTACK	TRUE	0.575099	0.2631	0.647378	0.999878
CAG-317 sp000433215	CTACK	TRUE	0.215734	-0.0735042	0.733348	0.999878
CAG-345 sp000433315	CTACK	TRUE	0.53145	0.509274	0.338095	0.999878
CAG-349 sp003539515	CTACK	FALSE	0.62845	0.300566	0.632508	0.999878
CAG-353 sp900066885	CTACK	TRUE	0.413494	-0.053883	0.896331	0.999878
CAG-45 sp000438375	CTACK	TRUE	0.235937	-0.0322705	0.89122	0.999878
CAG-533 sp000434495	CTACK	TRUE	0.487542	-0.183457	0.706742	0.999878
CAG-603 sp900066105	CTACK	TRUE	0.233507	-0.0341992	0.883571	0.999878
CAG-628 sp003524085	CTACK	TRUE	0.586012	0.036783	0.949959	0.999878
CAG-83 sp000431575	CTACK	TRUE	0.363445	-0.0137509	0.969822	0.999878
CAG-83 sp900545585	CTACK	TRUE	0.403183	0.160264	0.691037	0.999878
CAG-873 sp001701165	CTACK	TRUE	0.634383	-0.0770858	0.903297	0.999878
CAG-914 sp000437895	CTACK	TRUE	0.522159	-0.0315658	0.951802	0.999878
CAG-95 sp900066375	CTACK	TRUE	0.227488	0.00449169	0.984249	0.999878
Catenibacterium mitsuokai	CTACK	FALSE	0.531586	-0.334368	0.529411	0.999878
Catenibacterium sp000437715	CTACK	FALSE	0.647788	-0.572098	0.377255	0.999878
Clostridium_A leptum	CTACK	TRUE	0.28217	-0.0332803	0.906122	0.999878
Clostridium_AQ innocuum	CTACK	TRUE	0.235817	-0.0654428	0.78141	0.999878
Clostridium_Q_134516 symbiosum	CTACK	TRUE	0.254517	-0.000850166	0.997335	0.999878
Clostridium_Q_135853 saccharolyticum_A	CTACK	TRUE	0.221869	-0.00339945	0.987777	0.999878
Collinsella aerofaciens_E	CTACK	TRUE	0.478606	0.0147162	0.975473	0.999878
Collinsella aerofaciens_F	CTACK	TRUE	0.447394	0.0199203	0.96449	0.999878
Collinsella sp000434535	CTACK	TRUE	0.5113	-0.0281565	0.956089	0.999878
Coprobacillus cateniformis	CTACK	TRUE	0.274945	0.00503081	0.985403	0.999878
Coprobacter fastidiosus	CTACK	FALSE	0.283301	0.186152	0.511194	0.999878
Coprobacter secundus	CTACK	TRUE	0.301768	0.106319	0.72463	0.999878
Coprococcus_A_121497 eutactus	CTACK	TRUE	0.332666	-0.0895679	0.787767	0.999878
Coprococcus_A_121497 sp000154245	CTACK	TRUE	0.314664	-0.0958573	0.760672	0.999878
Coprococcus_A_187866 catus	CTACK	TRUE	0.218925	-0.0785201	0.71988	0.999878
Copromonas sp000435795	CTACK	TRUE	0.236165	0.0505501	0.83053	0.999878
Copromonas sp900066535	CTACK	TRUE	0.244533	-0.0355018	0.88458	0.999878
Cryptobacteroides sp000435075	CTACK	TRUE	0.597435	-0.179225	0.764212	0.999878
Cryptobacteroides sp900544195	CTACK	TRUE	0.791125	-0.000472007	0.999524	0.999878
Desulfovibrio_R_446353 piger_A	CTACK	TRUE	0.640943	0.185399	0.772426	0.999878
Dialister invisus	CTACK	TRUE	0.818178	-0.00155281	0.998486	0.999878
Dialister sp900543165	CTACK	TRUE	0.43562	-0.158606	0.715823	0.999878
Dialister succinatiphilus	CTACK	FALSE	0.593162	-0.43365	0.464809	0.999878
Dorea_A formicigenerans	CTACK	FALSE	0.215632	-0.0938366	0.663479	0.999878
Dorea_A longicatena	CTACK	TRUE	0.299335	-0.108849	0.716162	0.999878
Duodenibacillus intestinigallinarum	CTACK	TRUE	0.459712	-0.0637842	0.889664	0.999878
Duodenibacillus massiliensis	CTACK	FALSE	0.653485	0.385313	0.555501	0.999878
Duodenibacillus sp900542805	CTACK	TRUE	0.65693	-0.0130224	0.984189	0.999878
Dysosmobacter welbionis	CTACK	TRUE	0.333755	0.0907349	0.785753	0.999878
Eggerthella lenta	CTACK	TRUE	0.500397	-0.163721	0.74356	0.999878
Eisenbergiella porci	CTACK	TRUE	0.370692	0.0363574	0.921878	0.999878
Eisenbergiella tayi	CTACK	TRUE	0.398301	-0.0522996	0.895544	0.999878
Ellagibacter isourolithinifaciens	CTACK	TRUE	0.685453	-0.189824	0.781861	0.999878
Emergencia timonensis	CTACK	TRUE	0.239475	-0.0125036	0.958364	0.999878
Enterocloster asparagiformis	CTACK	FALSE	0.330959	0.096182	0.771371	0.999878
Enterocloster bolteae	CTACK	TRUE	0.294769	0.00980692	0.973462	0.999878
Enterocloster citroniae	CTACK	TRUE	0.281346	0.0370158	0.895338	0.999878
Enterocloster clostridioformis	CTACK	TRUE	0.272328	0.0182068	0.946702	0.999878
Enterocloster sp000155435	CTACK	TRUE	0.30241	0.0115527	0.96953	0.999878
Enterocloster sp000431375	CTACK	TRUE	0.317566	-0.0270006	0.93225	0.999878
ER4 sp000765235	CTACK	TRUE	0.359483	-0.0202097	0.955172	0.999878
ER4 sp900317525	CTACK	TRUE	0.446861	0.101227	0.820809	0.999878
Escherichia albertii	CTACK	TRUE	0.624528	0.178119	0.775513	0.999878
Escherichia coli	CTACK	TRUE	0.632131	0.206954	0.743402	0.999878
Escherichia marmotae	CTACK	TRUE	0.606629	0.210936	0.728086	0.999878
Escherichia ruysiae	CTACK	TRUE	0.635431	0.192137	0.762396	0.999878
Eubacterium_F sp003491505	CTACK	TRUE	0.394234	-0.0351503	0.928962	0.999878
Eubacterium_G sp000434315	CTACK	TRUE	0.254063	-0.00263195	0.991735	0.999878
Eubacterium_G sp000435815	CTACK	FALSE	0.350724	-0.169074	0.629801	0.999878
Eubacterium_G ventriosum	CTACK	FALSE	0.356007	-0.147427	0.67883	0.999878
Eubacterium_I ramulus	CTACK	TRUE	0.271922	-0.0157706	0.953756	0.999878
Eubacterium_R sp000436835	CTACK	TRUE	0.581544	0.0262501	0.964001	0.999878
Evtepia gabavorous	CTACK	TRUE	0.268191	0.0413134	0.877588	0.999878
Evtepia sp004556345	CTACK	TRUE	0.382377	-0.0649765	0.865082	0.999878
Faecalibacillus intestinalis	CTACK	TRUE	0.412512	0.0700659	0.865141	0.999878
Faecalibacterium prausnitzii_C_71351	CTACK	TRUE	0.295888	-0.0258029	0.930516	0.999878
Faecalibacterium sp002160895	CTACK	TRUE	0.234369	0.0035819	0.987808	0.999878
Faecalimonas phoceensis	CTACK	TRUE	0.333027	-0.0381841	0.908726	0.999878
Faecalitalea cylindroides	CTACK	TRUE	0.225188	-0.0542646	0.809596	0.999878
Faecenecus gallistercoris	CTACK	FALSE	0.521313	0.0599701	0.908433	0.999878
Faecousia sp000434635	CTACK	TRUE	0.409475	0.0127139	0.975233	0.999878
Fimenecus sp000432435	CTACK	TRUE	0.593667	-0.116851	0.843978	0.999878
Fimivivens sp900113995	CTACK	TRUE	0.313836	0.0541839	0.862942	0.999878
Flavonifractor plautii	CTACK	TRUE	0.444809	-0.0920669	0.836043	0.999878
Fournierella massiliensis	CTACK	TRUE	0.234724	0.030883	0.895334	0.999878
Fusicatenibacter saccharivorans	CTACK	TRUE	0.255997	-0.0812431	0.751	0.999878
Gabonibacter massiliensis	CTACK	FALSE	0.388257	0.0841184	0.828495	0.999878
Gemmiger_A_73129 formicilis_72474	CTACK	FALSE	0.389294	-0.188267	0.628708	0.999878
Gemmiger_A_73129 qucibialis	CTACK	TRUE	0.336085	0.0212938	0.949487	0.999878
Gemmiger_A_73129 variabilis	CTACK	TRUE	0.219158	-0.0113995	0.958521	0.999878
Haemophilus_D_735815 parainfluenzae_K_735055	CTACK	TRUE	0.560274	-0.0463535	0.934072	0.999878
Holdemanella biformis	CTACK	FALSE	0.366642	-0.285161	0.436787	0.999878
Holdemania sp900120005	CTACK	TRUE	0.30406	0.0481251	0.874254	0.999878
Hungatella_A_128155 effluvii	CTACK	TRUE	0.260595	0.0169828	0.948045	0.999878
Intestinibacter bartlettii	CTACK	FALSE	0.491503	-0.265103	0.589682	0.999878
Intestinimonas butyriciproducens	CTACK	FALSE	0.265576	0.106535	0.688349	0.999878
Intestinimonas massiliensis	CTACK	FALSE	0.280775	0.122836	0.661799	0.999878
Lachnoclostridium_A_130679 sp002160755	CTACK	TRUE	0.310255	0.0733095	0.81323	0.999878
Lachnoclostridium_B sp900066555	CTACK	TRUE	0.20878	-0.0627354	0.763834	0.999878
Lachnospira eligens	CTACK	TRUE	0.408933	-0.128614	0.753162	0.999878
Lachnospira sp000436535	CTACK	TRUE	0.278786	-0.0491951	0.859946	0.999878
Lachnospira sp000437735	CTACK	TRUE	0.349788	-0.00106743	0.997565	0.999878
Lawsonibacter asaccharolyticus	CTACK	TRUE	0.344359	0.0578678	0.866563	0.999878
Lawsonibacter sp000177015	CTACK	TRUE	0.190844	0.0159862	0.93325	0.999878
Lawsonibacter sp014287875	CTACK	TRUE	0.207143	0.019692	0.924272	0.999878
Ligilactobacillus ruminis	CTACK	FALSE	0.401142	-0.236044	0.556303	0.999878
Limiplasma merdipullorum	CTACK	TRUE	0.33796	0.0504124	0.881435	0.999878
Limisoma sp900541935	CTACK	TRUE	0.344151	0.0399266	0.907651	0.999878
Limisoma sp900548875	CTACK	FALSE	0.267705	0.111936	0.675888	0.999878
Limivivens sp900066135	CTACK	FALSE	0.208803	-0.0801594	0.701088	0.999878
Longicatena caecimuris	CTACK	TRUE	0.218269	-0.00225868	0.991744	0.999878
Marseille-P3106 sp900169975	CTACK	TRUE	0.230232	0.0485385	0.833043	0.999878
Marvinbryantia sp900066075	CTACK	TRUE	0.224997	-0.0227519	0.919463	0.999878
Massilioclostridium coli	CTACK	TRUE	0.227092	-0.0319689	0.88806	0.999878
Mediterraneibacter_A_155507 faecis	CTACK	TRUE	0.264478	-0.0620824	0.814434	0.999878
Mediterraneibacter_A_155507 lactaris	CTACK	TRUE	0.392337	0.00984648	0.97998	0.999878
Mediterraneibacter_A_155507 torques	CTACK	TRUE	0.372871	-0.0313106	0.933086	0.999878
Mediterraneibacter_A_155590 butyricigenes	CTACK	TRUE	0.211876	-0.0481207	0.820352	0.999878
Megasphaera_A_38685 elsdenii	CTACK	TRUE	0.677541	-0.0573255	0.932591	0.999878
Merdousia gallistercoris	CTACK	TRUE	0.59062	0.335766	0.569773	0.999878
Mesosutterella massiliensis	CTACK	TRUE	0.691585	-0.11804	0.864492	0.999878
Muricomes contortus_B	CTACK	TRUE	0.241154	0.0226607	0.925143	0.999878
MWCK01 sp002070005	CTACK	FALSE	0.692946	-0.314306	0.650186	0.999878
Negativibacillus massiliensis	CTACK	FALSE	0.244751	0.0730351	0.765421	0.999878
Neobittarella massiliensis	CTACK	TRUE	0.286615	0.049651	0.862484	0.999878
NSJ-61 sp003433845	CTACK	TRUE	0.194442	0.0336795	0.862501	0.999878
Odoribacter massiliensis	CTACK	FALSE	0.317391	0.139419	0.66051	0.999878
Odoribacter splanchnicus	CTACK	FALSE	0.336624	0.157964	0.638928	0.999878
Oliverpabstia intestinalis	CTACK	FALSE	0.257705	-0.153544	0.551358	0.999878
Onthocola_B sp000437355	CTACK	TRUE	0.613352	-0.120516	0.844248	0.999878
Parabacteroides_B_862066 distasonis	CTACK	FALSE	0.439625	0.201191	0.647252	0.999878
Parabacteroides_B_862066 goldsteinii	CTACK	TRUE	0.419786	0.15538	0.711312	0.999878
Parabacteroides_B_862066 johnsonii	CTACK	TRUE	0.312456	0.0374926	0.904499	0.999878
Parabacteroides_B_862066 sp002159645	CTACK	TRUE	0.327804	-0.0183768	0.955299	0.999878
Paraprevotella sp003477995	CTACK	TRUE	0.304639	0.0341375	0.910787	0.999878
Paraprevotella xylaniphila	CTACK	TRUE	0.409065	0.00406661	0.992069	0.999878
Parasutterella excrementihominis	CTACK	TRUE	0.672747	-0.114074	0.865367	0.999878
Parasutterella gallistercoris	CTACK	TRUE	0.514398	-0.167142	0.745266	0.999878
PeH17 sp000435055	CTACK	TRUE	0.577679	0.0307671	0.957529	0.999878
PeH17 sp900542285	CTACK	TRUE	0.291826	0.00389657	0.989348	0.999878
Phascolarctobacterium_A faecium	CTACK	TRUE	0.748131	0.214611	0.774249	0.999878
Phascolarctobacterium_A succinatutens	CTACK	TRUE	0.552343	0.160792	0.770994	0.999878
Phocaeicola_A_858004 coprocola	CTACK	TRUE	0.430756	0.0671106	0.876206	0.999878
Phocaeicola_A_858004 coprophilus	CTACK	TRUE	0.345872	-0.0194876	0.955073	0.999878
Phocaeicola_A_858004 plebeius	CTACK	TRUE	0.38258	0.0832419	0.827775	0.999878
Phocaeicola_A_858004 salanitronis	CTACK	TRUE	0.325347	-0.0219746	0.946156	0.999878
Phocaeicola_A_858004 sp900066445	CTACK	TRUE	0.378905	0.0544841	0.885676	0.999878
Phocaeicola_A_858004 sp900291465	CTACK	TRUE	0.295749	-0.0664458	0.822256	0.999878
Phocaeicola_A_858004 vulgatus	CTACK	TRUE	0.41734	0.0821183	0.844028	0.999878
Prevotella copri	CTACK	TRUE	0.765487	-0.0404874	0.957823	0.999878
Prevotella lascolaii	CTACK	TRUE	0.320912	0.0649414	0.839649	0.999878
Prevotella pectinovora	CTACK	TRUE	0.582357	-0.00149809	0.997948	0.999878
Prevotella rara	CTACK	TRUE	0.459305	-0.00773349	0.986568	0.999878
Prevotella sp002251295	CTACK	TRUE	0.629562	-0.0732496	0.907386	0.999878
Prevotella sp002251365	CTACK	TRUE	0.48503	-0.102581	0.83252	0.999878
Prevotella sp003447235	CTACK	TRUE	0.681892	-0.0859413	0.899717	0.999878
Prevotella stercorea	CTACK	TRUE	0.388533	0.0672939	0.862509	0.999878
Pseudobutyricicoccus sp003477405	CTACK	TRUE	0.241776	0.0158256	0.947817	0.999878
Pseudoflavonifractor capillosus	CTACK	TRUE	0.23019	0.035006	0.879142	0.999878
Pseudoruminococcus_A massiliensis	CTACK	TRUE	0.295619	-0.00257073	0.993062	0.999878
Roseburia hominis	CTACK	TRUE	0.240201	0.0148445	0.950727	0.999878
Roseburia intestinalis	CTACK	TRUE	0.32636	-0.0269743	0.934135	0.999878
Roseburia inulinivorans	CTACK	TRUE	0.352699	-0.0213073	0.951833	0.999878
RUG115 sp900066395	CTACK	TRUE	0.39511	0.0145535	0.97062	0.999878
Ruminiclostridium_E siraeum	CTACK	TRUE	0.38185	0.0518152	0.892074	0.999878
Ruminococcus_B gnavus	CTACK	TRUE	0.405288	0.0739566	0.855223	0.999878
Ruminococcus_C_58660 callidus	CTACK	TRUE	0.309075	-0.100283	0.745619	0.999878
[truncated: 10,330 more rows]

## Sheet: SupTable11
Title: Associations of pathways (dichotomized data) with cytokines and CRP detected using linear regression. Estimates are reported per 1-SD increment.
Cytokines	Pathways	Estimate	Standard error	T-value	P-value	FDR-P
IL_1RA	UNINTEGRATED|g__Bacteroides.s__Bacteroides_eggerthii	-0.090398	0.0206443	-4.37884	1.24598e-05	0.194458
CTACK	ARGSYNBSUB-PWY: L-arginine biosynthesis II (acetyl cycle)|g__Lachnospiraceae_unclassified.s__Eubacterium_rectale	-0.0785862	0.0196726	-3.99471	6.67878e-05	0.194458
CTACK	COA-PWY-1: superpathway of coenzyme A biosynthesis III (mammals)|g__Lachnospiraceae_unclassified.s__Eubacterium_rectale	-0.0788139	0.0196815	-4.00447	6.41077e-05	0.194458
IL_1RA	PWY-5695: inosine 5'-phosphate degradation|g__Bacteroides.s__Bacteroides_eggerthii	-0.082451	0.020696	-3.98392	6.98735e-05	0.194458
CRP	PWY-6123: inosine-5'-phosphate biosynthesis I|g__Bacteroides.s__Bacteroides_thetaiotaomicron	0.0783154	0.0185967	4.21125	2.63387e-05	0.194458
IL_1RA	PWY-6124: inosine-5'-phosphate biosynthesis II|g__Bacteroides.s__Bacteroides_eggerthii	-0.0869838	0.0206895	-4.20424	2.71875e-05	0.194458
GM_CSF	PWY-6317: D-galactose degradation I (Leloir pathway)|g__Faecalibacterium.s__Faecalibacterium_prausnitzii	-0.0924554	0.0225561	-4.09891	4.32183e-05	0.194458
CTACK	PWY-6385: peptidoglycan biosynthesis III (mycobacteria)|g__Lachnospiraceae_unclassified.s__Eubacterium_rectale	-0.0784673	0.0196726	-3.98867	6.85002e-05	0.194458
IL_1RA	PWY-7663: gondoate biosynthesis (anaerobic)|g__Bacteroides.s__Bacteroides_eggerthii	-0.0848697	0.0206641	-4.10711	4.14499e-05	0.194458
CTACK	PWY0-1296: purine ribonucleosides degradation|g__Lachnospiraceae_unclassified.s__Eubacterium_rectale	-0.0782943	0.0196345	-3.98759	6.88085e-05	0.194458
CTACK	PWY0-1586: peptidoglycan maturation (meso-diaminopimelate containing)|g__Lachnospiraceae_unclassified.s__Eubacterium_rectale	-0.0797855	0.0196498	-4.06036	5.0618e-05	0.194458
IL_1RA	VALSYN-PWY: L-valine biosynthesis|g__Bacteroides.s__Bacteroides_eggerthii	-0.0872244	0.020645	-4.22496	2.48196e-05	0.194458
IL_1RA	PWY-7219: adenosine ribonucleotides de novo biosynthesis|g__Bacteroides.s__Bacteroides_eggerthii	-0.0804697	0.0206715	-3.89279	0.000101889	0.24305
IL_2RA	VALSYN-PWY: L-valine biosynthesis|g__Blautia.s__Blautia_obeum	-0.0782632	0.0200258	-3.90811	9.56043e-05	0.24305
MIP_1B	UNINTEGRATED|g__Akkermansia.s__Akkermansia_muciniphila	-0.0763652	0.0203624	-3.7503	0.000180925	0.275226
IL_5	UNINTEGRATED|g__Eubacterium.s__Eubacterium_eligens	-0.0797317	0.02156	-3.69813	0.000222674	0.275226
IP_10	BRANCHED-CHAIN-AA-SYN-PWY: superpathway of branched chain amino acid biosynthesis|g__Prevotella.s__Prevotella_copri	0.0726021	0.019554	3.71291	0.000209577	0.275226
IL_1A	COA-PWY: coenzyme A biosynthesis I (prokaryotic)|g__Faecalibacterium.s__Faecalibacterium_prausnitzii	-0.0774862	0.0208514	-3.71611	0.000207193	0.275226
CTACK	COA-PWY: coenzyme A biosynthesis I (prokaryotic)|g__Lachnospiraceae_unclassified.s__Eubacterium_rectale	-0.073483	0.0196983	-3.73042	0.00019574	0.275226
GROA	DTDPRHAMSYN-PWY: dTDP-&beta;-L-rhamnose biosynthesis|g__Blautia.s__Ruminococcus_torques	-0.0794703	0.0208432	-3.81276	0.000141088	0.275226
IP_10	ILEUSYN-PWY: L-isoleucine biosynthesis I (from threonine)|g__Prevotella.s__Prevotella_copri	0.0726021	0.019554	3.71291	0.000209577	0.275226
GROA	NONOXIPENT-PWY: pentose phosphate pathway (non-oxidative branch) I|g__Blautia.s__Ruminococcus_torques	-0.0769215	0.0208536	-3.68864	0.000230756	0.275226
IP_10	PWY-5103: L-isoleucine biosynthesis III|g__Prevotella.s__Prevotella_copri	0.0726021	0.019554	3.71291	0.000209577	0.275226
IL_1RA	PWY-5973: cis-vaccenate biosynthesis|g__Bacteroides.s__Bacteroides_eggerthii	-0.0792373	0.0206872	-3.83027	0.000131392	0.275226
CTACK	PWY-6387: UDP-N-acetylmuramoyl-pentapeptide biosynthesis I (meso-diaminopimelate containing)|g__Lachnospiraceae_unclassified.s__Eubacterium_rectale	-0.0728803	0.0197011	-3.6993	0.000221214	0.275226
GROA	PWY-6609: adenine and adenosine salvage III|g__Blautia.s__Ruminococcus_torques	-0.0794905	0.0208596	-3.81074	0.00014224	0.275226
IP_10	PWY-7111: pyruvate fermentation to isobutanol (engineered)|g__Prevotella.s__Prevotella_copri	0.0728448	0.0195601	3.72415	0.000200506	0.275226
B_NGF	VALSYN-PWY: L-valine biosynthesis|g__Butyrivibrio.s__Butyrivibrio_crossotus	0.0786638	0.0210212	3.74211	0.000187025	0.275226
IP_10	DTDPRHAMSYN-PWY: dTDP-&beta;-L-rhamnose biosynthesis|g__Prevotella.s__Prevotella_copri	0.0717781	0.0195372	3.67393	0.000244096	0.275329
CRP	HISDEG-PWY: L-histidine degradation I|g__Bacteroides.s__Bacteroides_thetaiotaomicron	0.0684464	0.0186474	3.67056	0.000247331	0.275329
CRP	BRANCHED-CHAIN-AA-SYN-PWY: superpathway of branched chain amino acid biosynthesis|g__Bacteroides.s__Bacteroides_xylanisolvens	0.0675948	0.0186181	3.6306	0.000288723	0.275492
CRP	ILEUSYN-PWY: L-isoleucine biosynthesis I (from threonine)|g__Bacteroides.s__Bacteroides_xylanisolvens	0.0675948	0.0186181	3.6306	0.000288723	0.275492
CRP	PWY-5103: L-isoleucine biosynthesis III|g__Bacteroides.s__Bacteroides_xylanisolvens	0.0675948	0.0186181	3.6306	0.000288723	0.275492
IL_2RA	PWY-6386: UDP-N-acetylmuramoyl-pentapeptide biosynthesis II (lysine-containing)|g__Blautia.s__Ruminococcus_torques	-0.0731022	0.020047	-3.64655	0.000271465	0.275492
GROA	VALSYN-PWY: L-valine biosynthesis|g__Roseburia.s__Roseburia_intestinalis	-0.0757352	0.0208443	-3.63338	0.000285951	0.275492
GM_CSF	GLYCOGENSYNTH-PWY: glycogen biosynthesis I (from ADP-D-Glucose)|g__Faecalibacterium.s__Faecalibacterium_prausnitzii	-0.0815793	0.0226184	-3.60676	0.00031787	0.286908
CRP	PWY-6124: inosine-5'-phosphate biosynthesis II|g__Bacteroides.s__Bacteroides_thetaiotaomicron	0.0673353	0.0186619	3.60817	0.000314716	0.286908
GROA	PWY0-1296: purine ribonucleosides degradation|g__Blautia.s__Ruminococcus_torques	-0.074847	0.0208492	-3.58992	0.000337805	0.296877
GROA	UNINTEGRATED|g__Lachnospira.s__Lachnospira_pectinoschiza	-0.0742204	0.0213154	-3.48201	0.000507089	0.30611
IP_10	UNINTEGRATED|g__Prevotella.s__Prevotella_copri	0.0669561	0.0195361	3.4273	0.000619933	0.30611
MIF	1CMET2-PWY: folate transformations III (E. coli)|g__Roseburia.s__Roseburia_faecis	0.0749508	0.0220139	3.4047	0.000675087	0.30611
CTACK	ARGSYNBSUB-PWY: L-arginine biosynthesis II (acetyl cycle)|g__Ruminococcus.s__Ruminococcus_bromii	-0.0670555	0.0196725	-3.40859	0.000664116	0.30611
IL_1RA	BRANCHED-CHAIN-AA-SYN-PWY: superpathway of branched chain amino acid biosynthesis|g__Bacteroides.s__Bacteroides_eggerthii	-0.0704744	0.0207019	-3.40425	0.000674708	0.30611
B_NGF	COA-PWY-1: superpathway of coenzyme A biosynthesis III (mammals)|g__Butyrivibrio.s__Butyrivibrio_crossotus	0.074109	0.0209643	3.53502	0.000415931	0.30611
B_NGF	COA-PWY: coenzyme A biosynthesis I (prokaryotic)|g__Butyrivibrio.s__Butyrivibrio_crossotus	0.0723972	0.0209666	3.45299	0.000564603	0.30611
IL_18	DTDPRHAMSYN-PWY: dTDP-&beta;-L-rhamnose biosynthesis|g__Bacteroides.s__Bacteroides_ovatus	0.0699453	0.0201749	3.46695	0.000535923	0.30611
CTACK	GLUTORN-PWY: L-ornithine biosynthesis I|g__Lachnospiraceae_unclassified.s__Eubacterium_rectale	-0.0689221	0.0196823	-3.50173	0.000470964	0.30611
IL_2RA	GLYCOGENSYNTH-PWY: glycogen biosynthesis I (from ADP-D-Glucose)|g__Blautia.s__Ruminococcus_torques	-0.0712255	0.0200574	-3.55108	0.000391063	0.30611
IL_1RA	ILEUSYN-PWY: L-isoleucine biosynthesis I (from threonine)|g__Bacteroides.s__Bacteroides_eggerthii	-0.0704744	0.0207019	-3.40425	0.000674708	0.30611
IL_2RA	PEPTIDOGLYCANSYN-PWY: peptidoglycan biosynthesis I (meso-diaminopimelate containing)|g__Blautia.s__Ruminococcus_torques	-0.0699281	0.0200475	-3.48812	0.000495219	0.30611
CTACK	PWY-1042: glycolysis IV|g__Blautia.s__Ruminococcus_torques	-0.06699	0.0197292	-3.39547	0.000696622	0.30611
IL_1RA	PWY-5103: L-isoleucine biosynthesis III|g__Bacteroides.s__Bacteroides_eggerthii	-0.0704744	0.0207019	-3.40425	0.000674708	0.30611
GM_CSF	PWY-5667: CDP-diacylglycerol biosynthesis I|g__Faecalibacterium.s__Faecalibacterium_prausnitzii	-0.0765827	0.0225012	-3.40349	0.000678802	0.30611
IP_10	PWY-5686: UMP biosynthesis I|g__Prevotella.s__Prevotella_copri	0.0668956	0.0195292	3.42542	0.000624208	0.30611
IL_18	PWY-6122: 5-aminoimidazole ribonucleotide biosynthesis II|g__Bacteroides.s__Bacteroides_ovatus	0.0703443	0.0200956	3.50048	0.000473119	0.30611
GROA	PWY-6122: 5-aminoimidazole ribonucleotide biosynthesis II|g__Blautia.s__Ruminococcus_torques	-0.0708775	0.0208671	-3.39661	0.000694021	0.30611
IL_1RA	PWY-6123: inosine-5'-phosphate biosynthesis I|g__Bacteroides.s__Bacteroides_eggerthii	-0.0730724	0.0207412	-3.52305	0.000434841	0.30611
TNF_B	PWY-6147: 6-hydroxymethyl-dihydropterin diphosphate biosynthesis I|g__Bacteroides.s__Bacteroides_uniformis	-0.0747249	0.0209844	-3.56098	0.000377091	0.30611
B_NGF	PWY-6151: S-adenosyl-L-methionine salvage I|g__Butyrivibrio.s__Butyrivibrio_crossotus	0.0747104	0.0209633	3.56387	0.00037299	0.30611
GM_CSF	PWY-6151: S-adenosyl-L-methionine salvage I|g__Faecalibacterium.s__Faecalibacterium_prausnitzii	-0.0796912	0.022533	-3.53665	0.000414739	0.30611
IL_18	PWY-6277: superpathway of 5-aminoimidazole ribonucleotide biosynthesis|g__Bacteroides.s__Bacteroides_ovatus	0.0703443	0.0200956	3.50048	0.000473119	0.30611
GROA	PWY-6277: superpathway of 5-aminoimidazole ribonucleotide biosynthesis|g__Blautia.s__Ruminococcus_torques	-0.0708775	0.0208671	-3.39661	0.000694021	0.30611
IL_2RA	PWY-6385: peptidoglycan biosynthesis III (mycobacteria)|g__Blautia.s__Ruminococcus_torques	-0.0682272	0.0200566	-3.40173	0.000680619	0.30611
IP_10	PWY-6386: UDP-N-acetylmuramoyl-pentapeptide biosynthesis II (lysine-containing)|g__Prevotella.s__Prevotella_copri	0.067594	0.0195347	3.46021	0.000549217	0.30611
IL_1RA	PWY-6700: queuosine biosynthesis I (de novo)|g__Bacteroides.s__Bacteroides_eggerthii	-0.0739488	0.0207377	-3.56591	0.000369911	0.30611
IP_10	PWY-6700: queuosine biosynthesis I (de novo)|g__Prevotella.s__Prevotella_copri	0.0664954	0.0195613	3.39933	0.000686595	0.30611
IL_1RA	PWY-7111: pyruvate fermentation to isobutanol (engineered)|g__Bacteroides.s__Bacteroides_eggerthii	-0.0721453	0.0207151	-3.48274	0.000505481	0.30611
IP_10	PWY-7221: guanosine ribonucleotides de novo biosynthesis|g__Prevotella.s__Prevotella_copri	0.0673553	0.0195567	3.44411	0.000582818	0.30611
TNF_B	PWY-7539: 6-hydroxymethyl-dihydropterin diphosphate biosynthesis III (Chlamydia)|g__Bacteroides.s__Bacteroides_uniformis	-0.0733449	0.0209876	-3.49468	0.000483751	0.30611
GM_CSF	PWY0-1319: CDP-diacylglycerol biosynthesis II|g__Faecalibacterium.s__Faecalibacterium_prausnitzii	-0.0765827	0.0225012	-3.40349	0.000678802	0.30611
IFN_G	RHAMCAT-PWY: L-rhamnose degradation I|g__Bacteroides.s__Bacteroides_ovatus	0.0733842	0.0211484	3.46997	0.000530527	0.30611
CTACK	RIBOSYN2-PWY: flavin biosynthesis I (bacteria and plants)|g__Blautia.s__Ruminococcus_torques	-0.0694087	0.0197621	-3.51222	0.000452863	0.30611
GROA	TRPSYN-PWY: L-tryptophan biosynthesis|g__Blautia.s__Ruminococcus_torques	-0.0724845	0.0208793	-3.47159	0.000527063	0.30611
GM_CSF	VALSYN-PWY: L-valine biosynthesis|g__Faecalibacterium.s__Faecalibacterium_prausnitzii	-0.0773221	0.0225986	-3.42154	0.000635567	0.30611
IP_10	VALSYN-PWY: L-valine biosynthesis|g__Prevotella.s__Prevotella_copri	0.0671911	0.0195581	3.43545	0.000601656	0.30611
CTACK	VALSYN-PWY: L-valine biosynthesis|g__Roseburia.s__Roseburia_faecis	-0.0681266	0.0197758	-3.44494	0.00058131	0.30611
IP_10	PEPTIDOGLYCANSYN-PWY: peptidoglycan biosynthesis I (meso-diaminopimelate containing)|g__Prevotella.s__Prevotella_copri	0.0659161	0.0195426	3.37295	0.000755528	0.307702
GROA	PWY-6121: 5-aminoimidazole ribonucleotide biosynthesis I|g__Blautia.s__Ruminococcus_torques	-0.0706155	0.0208732	-3.38308	0.000728954	0.307702
CRP	PWY-6123: inosine-5'-phosphate biosynthesis I|g__Bacteroides.s__Bacteroides_ovatus	0.0631001	0.0187008	3.3742	0.000752159	0.307702
B_NGF	PWY-7111: pyruvate fermentation to isobutanol (engineered)|g__Butyrivibrio.s__Butyrivibrio_crossotus	0.0711447	0.020985	3.39027	0.000710212	0.307702
MIF	SER-GLYSYN-PWY: superpathway of L-serine and glycine biosynthesis I|g__Roseburia.s__Roseburia_faecis	0.0744695	0.0220263	3.38094	0.000735896	0.307702
[truncated: 33,315 more rows]

## Sheet: SupTable12
Title: Associations of pathways (inverse-rank normalized data) with cytokines and CRP detected using linear regression. Estimates are reported per 1-SD increment.
[truncated: 33,397 more rows]

[truncated: 2 more sheets: SupTable13, SupTable14]
